# Supplementary material for: Advanced Pathogen Monitoring in Penaeus vannamei from Three Latin American Regions: Passive Surveillance Part 2
Source: Viruses. 2025 Jan 28;17(2):187. doi: 10.3390/v17020187 (PMC11861540; doi:10.3390/v17020187)
Supplement: Supplementary file 1 [file viruses-17-00187-s001.zip]

Archive with 1 entries (1 files):
- viruses-3403343-supplementary.xlsx
