# Supplementary material for: Advanced Pathogen Monitoring in Penaeus vannamei from Three Latin American Regions: Passive Surveillance Part 2
Source: Viruses. 2025 Jan 28;17(2):187. doi: 10.3390/v17020187 (PMC11861540; doi:10.3390/v17020187)
Supplement: Supplementary file 1 [file viruses-17-00187-s001.zip › viruses-3403343-supplementary.xlsx]

## Sheet: Region 1 PCR
		Post Larva
		Grupo	Piscina		Fecha	DNA VIRUS
						HPV				Bidnavirus (MrBdv)	DHPV		DIV-1			WSSV		IHHNV (OIE. 2019)
						ANTIGUO		NUEVO	1120F/R Pantoja, C. R., & Lightner, D. V. (2000)	Gangnonngiw, et al. 2022	First (Srisala, J., 2021)	Semi-Nested (Srisala, J., 2021)	Firts SHIV-F/R1 Qiu et al.(2017)	Nested SHIV-F/R2 Qiu et al.(2017)	1834bp Qiu, et al.(2021)	Firts Lo et al.(1996a-b;1997)	Nested Lo et al.(1996a-b;1997)	309 F/R (309bp)	392 F/R (392bp)	389 F/R (389bp)	77012F/77353R (356bp)
						Firts H441F/R Phromjai et al.(2002)	Nested HPVnF/R Manjanaik et al. (2005)	Nested HPVnF/R Srisala et al., (2021)														VIRUS	EVE
	1				2023-06-16	Negativo	Negativo	Negativo	Negativo	Negativo	Negativo	Negativo	Negativo	Negativo	Negativo	Negativo	Negativo	Negativo	Negativo	Negativo	Negativo
	2				2023-06-16	Negativo	Negativo	Negativo	Negativo	Negativo	Negativo	Negativo	Negativo	Negativo	Negativo	Negativo	Negativo	Positivo	Positivo	Positivo	Negativo
	3				2023-06-23	Negativo	Negativo	Negativo	Negativo	Negativo	Negativo	Negativo	Negativo	Negativo	Negativo	Negativo	Negativo	Positivo	Positivo	Positivo	Negativo
	4				2023-07-03	Negativo	Negativo	Negativo	Negativo	Negativo	Negativo	Negativo	Negativo	Negativo	Negativo	Negativo	Negativo	Negativo	Negativo	Negativo	Negativo
	5				2023-07-18	Negativo	Negativo	Negativo	Negativo	Negativo	Negativo	Negativo	Negativo	Negativo	Negativo	Negativo	Positivo	Positivo	Positivo	Positivo	Negativo
		Grupo	Piscina		Fecha	RNA VIRUS
						Wenzhou Virus 8				Solinvivirus (PvSv)	PvNV (Tang, et al. 2007)		CMNV (Zhang, Q., et al., 2014)		IMNV (Poulos, B. T., & Lightner, D. V. (2006))		YHV1			TSV					Macrobrachium rosenbergii nodavirus (MrNV) and extra small virus (XSV)
																	YHV 273 (Ma, H., Overstreet, R. M., & Jovonovich, J. A. (2008))	YHV-GAV OIE (Mohr, et al.(2015))		TSV (Nunan, et al.(1998); Navarro, et al.(2009))		TSV (Erickson et al., (2005))			RNA1-fragment1-F/R	RNA1-fragment2-F/R	RNA2-fragment1-F/R	RNA2-fragment2-F/R	MrNv2F/R	FL-XSV-F/R	XSV-F/R
						WSV8_504_F/R	WSV8_170_F/R (Nested)	WSV8_428 F/R BIOTEC	WSV8_168 F/R BIOTEC (Nested)	Cruz-Flores, et al. (2022)	Firts	Nested	Firts	Nested	Firts	Nested		YHV	GAV	9992/9195	7171/7511	VP1	VP2	VP3
	1				2023-06-16	Positivo	Positivo	Positivo	Positivo	Positivo	Negativo	Negativo	Positivo	Positivo	Negativo	Negativo	Negativo	Negativo	Negativo	Negativo	Negativo	Negativo	Negativo	Negativo	Negativo	Negativo	Negativo	Negativo	Negativo	Negativo	Negativo
	2				2023-06-16	Positivo	Positivo	Positivo	Positivo	Positivo	Negativo	Negativo	Positivo	Positivo	Negativo	Negativo	Negativo	Negativo	Negativo	Negativo	Negativo	Negativo	Negativo	Negativo	Negativo	Negativo	Negativo	Negativo	Negativo	Negativo	Negativo
	3				2023-06-23	Negativo	Positivo	Positivo	Positivo	Positivo	Negativo	Negativo	Negativo	Negativo	Negativo	Negativo	Negativo	Negativo	Negativo	Negativo	Negativo	Negativo	Negativo	Negativo	Negativo	Negativo	Negativo	Negativo	Negativo	Negativo	Negativo
					2023-07-03	Negativo	Negativo	Negativo	Positivo	Negativo	Negativo	Negativo	Negativo	Negativo	Negativo	Negativo	Negativo	Negativo	Negativo	Negativo	Negativo	Negativo	Negativo	Negativo	Negativo	Negativo	Negativo	Negativo	Negativo	Negativo	Negativo
	4				2023-07-18	Negativo	Negativo	Positivo	Positivo	Positivo	Negativo	Negativo	Negativo	Negativo	Negativo	Negativo	Negativo	Negativo	Negativo	Negativo	Negativo	Negativo	Negativo	Negativo	Negativo	Negativo	Negativo	Negativo	Negativo	Negativo	Negativo
		Grupo	Piscina		Fecha	Bacteria and Parasites
						Spiroplasma			Propionigenium	Vibrio Community	Rickettsia		NHPB	EHP								Microsporidio				EMS
						CSF/R Nunan et al., (2004)	F28/R5 Bastian et al., (2004)	Pri-1/2 Ding et al., (2007)	Quantity (copies) PG16S-F/R Munkongwongsiri, et al. 2022	Thompson, et al. (2004)	Nested Rickettsia	Directo	(Aranguren et al., 2010)	EHP 510bp (Tang et al., 2015)	EHP Genoma 900-1000bp (Tourtip et al.,2009)	VE-EHP-SWP-365bp (Tang et al., 2017)	EHP B-tubulin	SWP (Jaroenlak et al., 2016)		SSU (Tangprasittipap et al., 2013)		Pasharawipas et al., 1994	Sokolova et al., 2015	Microsporidio Universal (Weiss & Vossbrinck, 2014)		Dangtip et al. (2015)
											Rickettsia RLB Nested (Nunan, et al. 2003)	Rickettsia citrate synthase gene (Potts, et al. 2020)						First	Nested	First	Nested SSU			V1-1492 (Weiss & Vossbrinck, 2014)	V1-1342 (Stentiford et al., 2018)	First	Nested
	1				2023-06-16	Negativo	Negativo	Negativo	53000	Negativo	Negativo	Negativo	Negativo	Negativo	Negativo	Negativo	Negativo	Negativo	Negativo	Negativo	Negativo	Negativo	Negativo	Negativo	Negativo	Negativo	Negativo
	2				2023-06-16	Negativo	Negativo	Negativo	156000	Negativo	Negativo	Negativo	Negativo	Negativo	Negativo	Negativo	Negativo	Negativo	Negativo	Negativo	Negativo	Negativo	Negativo	Negativo	Negativo	Negativo	Negativo
	3				2023-06-23	Positivo	Negativo	Negativo	NoCt	Negativo	Negativo	Positivo	Negativo	Negativo	Negativo	Negativo	Negativo	Negativo	Negativo	Negativo	Negativo	Positivo	Negativo	Negativo	Negativo	Negativo	Negativo
					2023-07-03	Negativo	Negativo	Negativo	NoCt	Positivo	Negativo	Negativo	Negativo	Negativo	Negativo	Negativo	Negativo	Negativo	Negativo	Negativo	Negativo	Positivo	Negativo	Negativo	Negativo	Negativo	Negativo
	4				2023-07-18	Negativo	Negativo	Negativo	NoCt	Negativo	Negativo	Negativo	Negativo	Negativo	Negativo	Negativo	Negativo	Negativo	Negativo	Negativo	Negativo	Positivo	Negativo	Negativo	Negativo	Negativo	Negativo
		Pequeno-Mediano
		Grupo	Piscina		Fecha	DNA VIRUS
						HPV				Bidnavirus (MrBdv)	DHPV		DIV-1			WSSV		IHHNV (OIE. 2019)
						ANTIGUO		NUEVO	1120F/R Pantoja, C. R., & Lightner, D. V. (2000)	Gangnonngiw, et al. 2022	First (Srisala, J., 2021)	Semi-Nested (Srisala, J., 2021)	Firts SHIV-F/R1 Qiu et al.(2017)	Nested SHIV-F/R2 Qiu et al.(2017)	1834bp Qiu, et al.(2021)	Firts Lo et al.(1996a-b;1997)	Nested Lo et al.(1996a-b;1997)	309 F/R (309bp)	392 F/R (392bp)	389 F/R (389bp)	77012F/77353R (356bp)
						Firts H441F/R Phromjai et al.(2002)	Nested HPVnF/R Manjanaik et al. (2005)	Nested HPVnF/R Srisala et al., (2021)
																						Virus	EVE
	1				2023-05-02	Negativo	Negativo	Negativo	Negativo	Negativo	Negativo	Negativo	Negativo	Negativo	Negativo	Negativo	Negativo	Positivo	Positivo	Positivo	Positivo
	2				2023-05-02	Negativo	Negativo	Negativo	Negativo	Negativo	Negativo	Negativo	Negativo	Negativo	Negativo	Negativo	Negativo	Positivo	Positivo	Positivo	Positivo
	3				2023-05-02	Negativo	Negativo	Negativo	Negativo	Negativo	Negativo	Negativo	Negativo	Negativo	Negativo	Negativo	Negativo	Positivo	Positivo	Positivo	Positivo
	4				2023-05-02	Positivo	Positivo	Negativo	Negativo	Negativo	Negativo	Negativo	Negativo	Negativo	Negativo	Negativo	Negativo	Positivo	Positivo	Positivo	Positivo
	5				2023-05-08	Negativo	Negativo	Positivo	Positivo	Negativo	Negativo	Negativo	Negativo	Negativo	Negativo	Negativo	Positivo	Positivo	Positivo	Positivo	Positivo
	6				2023-05-08	Negativo	Negativo	Positivo	Positivo	Negativo	Negativo	Negativo	Negativo	Negativo	Negativo	Positivo	Positivo	Positivo	Positivo	Positivo	Positivo
	7				2023-05-18	Negativo	Negativo	Negativo	Negativo	Negativo	Negativo	Negativo	Negativo	Negativo	Negativo	Negativo	Negativo	Positivo	Positivo	Positivo	Negativo
	8				2023-05-19	Negativo	Negativo	Negativo	Negativo	Negativo	Negativo	Negativo	Negativo	Negativo	Negativo	Negativo	Negativo	Positivo	Positivo	Positivo	Positivo
	9				2023-05-19	Positivo	Positivo	Positivo	Negativo	Negativo	Negativo	Negativo	Negativo	Negativo	Negativo	Negativo	Positivo	Positivo	Positivo	Positivo	Positivo
	10				2023-05-30	Negativo	Positivo	Positivo	Negativo	Negativo	Negativo	Negativo	Negativo	Negativo	Negativo	Negativo	Positivo	Negativo	Negativo	Negativo	Negativo
	11				2023-06-23	Negativo	Negativo	Negativo	Negativo	Negativo	Negativo	Negativo	Negativo	Negativo	Negativo	Negativo	Negativo	Positivo	Negativo	Positivo	Negativo
	12				2023-06-23	Negativo	Negativo	Negativo	Negativo	Negativo	Negativo	Negativo	Negativo	Negativo	Negativo	Negativo	Positivo	Positivo	Negativo	Negativo	Negativo
	13				2023-06-23	Positivo	Positivo	Positivo	Negativo	Negativo	Negativo	Positivo	Negativo	Negativo	Negativo	Negativo	Negativo	Positivo	Positivo	Positivo	Positivo
	14				2023-06-23	Negativo	Negativo	Negativo	Negativo	Negativo	Negativo	Negativo	Negativo	Negativo	Negativo	Negativo	Positivo	Positivo	Positivo	Positivo	Positivo
	15				2023-06-23	Negativo	Negativo	Negativo	Negativo	Negativo	Negativo	Negativo	Negativo	Negativo	Negativo	Negativo	Positivo	Positivo	Positivo	Positivo	Negativo
	16				2023-06-23	Negativo	Negativo	Negativo	Negativo	Negativo	Negativo	Negativo	Negativo	Negativo	Negativo	Negativo	Negativo	Positivo	Positivo	Positivo	Positivo
	17				2023-06-23	Negativo	Negativo	Negativo	Negativo	Negativo	Negativo	Negativo	Negativo	Negativo	Negativo	Negativo	Negativo	Positivo	Positivo	Positivo	Negativo
	18				2023-06-23	Negativo	Negativo	Negativo	Negativo	Negativo	Negativo	Negativo	Negativo	Negativo	Negativo	Negativo	Positivo	Positivo	Positivo	Positivo	Positivo
	19				2023-06-23	Negativo	Negativo	Negativo	Negativo	Negativo	Negativo	Negativo	Negativo	Negativo	Negativo	Negativo	Positivo	Positivo	Positivo	Positivo	Positivo
	20				2023-06-23	Negativo	Negativo	Negativo	Negativo	Negativo	Negativo	Negativo	Negativo	Negativo	Negativo	Negativo	Negativo	Positivo	Positivo	Positivo	Positivo
	21				2023-06-23	Negativo	Negativo	Negativo	Negativo	Negativo	Negativo	Negativo	Negativo	Negativo	Negativo	Negativo	Negativo	Positivo	Positivo	Positivo	Positivo
	22				2023-06-23	Positivo	Positivo	Positivo	Negativo	Negativo	Negativo	Negativo	Negativo	Negativo	Negativo	Negativo	Positivo	Positivo	Positivo	Positivo	Positivo
	23				2023-06-23	Negativo	Negativo	Negativo	Negativo	Negativo	Negativo	Negativo	Negativo	Negativo	Negativo	Negativo	Negativo	Positivo	Positivo	Positivo	Positivo
	24				2023-06-23	Positivo	Positivo	Positivo	Negativo	Negativo	Negativo	Negativo	Negativo	Negativo	Negativo	Negativo	Negativo	Positivo	Positivo	Positivo	Positivo
	25				2023-07-07	Negativo	Negativo	Negativo	Negativo	Negativo	Negativo	Negativo	Negativo	Negativo	Negativo	Positivo	Positivo	Negativo	Negativo	Negativo	Negativo
	26				2023-07-07	Negativo	Negativo	Negativo	Negativo	Negativo	Negativo	Negativo	Negativo	Negativo	Negativo	Negativo	Positivo	Negativo	Negativo	Negativo	Negativo
	27				2023-07-07	Negativo	Negativo	Negativo	Negativo	Negativo	Negativo	Negativo	Negativo	Negativo	Negativo	Negativo	Negativo	Positivo	Positivo	Positivo	Positivo
	28				2023-07-11	Negativo	Negativo	Negativo	Negativo	Negativo	Negativo	Negativo	Negativo	Negativo	Negativo	Positivo	Positivo	Positivo	Positivo	Negativo	Negativo
	29				2023-07-11	Positivo	Positivo	Positivo	Negativo	Negativo	Negativo	Negativo	Negativo	Negativo	Negativo	Negativo	Positivo	Positivo	Positivo	Positivo	Negativo
	30				2023-07-11	Positivo	Positivo	Positivo	Negativo	Negativo	Negativo	Negativo	Negativo	Negativo	Negativo	Positivo	Positivo	Positivo	Positivo	Positivo	Negativo
	31				2023-07-17	Positivo	Positivo	Positivo	Negativo	Negativo	Negativo	Negativo	Negativo	Negativo	Negativo	Negativo	Negativo	Positivo	Positivo	Negativo	Negativo
	32				2023-07-17	Negativo	Negativo	Negativo	Negativo	Negativo	Negativo	Negativo	Negativo	Negativo	Negativo	Negativo	Negativo	Positivo	Negativo	Negativo	Negativo
	33				2023-07-17	Positivo	Positivo	Positivo	Negativo	Negativo	Negativo	Positivo	Negativo	Negativo	Negativo	Negativo	Negativo	Negativo	Negativo	Negativo	Negativo
	34				2023-07-17	Positivo	Positivo	Positivo	Negativo	Negativo	Negativo	Negativo	Negativo	Negativo	Negativo	Negativo	Positivo	Negativo	Negativo	Negativo	Negativo
	35				2023-07-18	Negativo	Negativo	Negativo	Negativo	Negativo	Negativo	Negativo	Negativo	Negativo	Negativo	Positivo	Positivo	Positivo	Positivo	Positivo	Negativo
	36				2023-07-19	Negativo	Negativo	Negativo	Negativo	Negativo	Negativo	Negativo	Negativo	Negativo	Negativo	Positivo	Positivo	Negativo	Negativo	Negativo	Negativo
	37				2023-07-20	Negativo	Negativo	Negativo	Negativo	Negativo	Negativo	Negativo	Negativo	Negativo	Negativo	N/A	N/A	N/A	N/A	N/A	N/A
	38				2023-07-26	Positivo	Positivo	Positivo	Positivo	Negativo	Negativo	Negativo	Negativo	Negativo	Negativo	Positivo	Positivo	Positivo	Negativo	Negativo	Negativo
	39				2023-07-26	Negativo	Negativo	Positivo	Negativo	Negativo	Negativo	Negativo	Negativo	Negativo	Negativo	Positivo	Positivo	Positivo	Positivo	Negativo	Negativo
	40				2023-07-26	Negativo	Negativo	Negativo	Negativo	Negativo	Negativo	Negativo	Negativo	Negativo	Negativo	Positivo	Positivo	Positivo	Positivo	Negativo	Negativo
	41				2023-07-26	Negativo	Negativo	Negativo	Negativo	Negativo	Negativo	Negativo	Negativo	Negativo	Negativo	Positivo	Positivo	Positivo	Negativo	Negativo	Negativo
	42				2023-07-26	Negativo	Negativo	Negativo	Negativo	Negativo	Negativo	Negativo	Negativo	Negativo	Negativo	Positivo	Positivo	Positivo	Negativo	Positivo	Negativo
	43				2023-07-26	Positivo	Positivo	Positivo	Negativo	Negativo	Negativo	Negativo	Negativo	Negativo	Negativo	Negativo	Negativo	Negativo	Negativo	Positivo	Negativo
	44				2023-07-26	Positivo	Positivo	Positivo	Negativo	Negativo	Negativo	Positivo	Negativo	Negativo	Negativo	Positivo	Positivo	Positivo	Positivo	Positivo	Positivo
	45				2023-07-26	Positivo	Positivo	Positivo	Negativo	Negativo	Negativo	Positivo	Negativo	Negativo	Negativo	Positivo	Positivo	Positivo	Positivo	Positivo	Positivo
	46				2023-07-26	Positivo	Positivo	Positivo	Negativo	Negativo	Negativo	Positivo	Negativo	Negativo	Negativo	Positivo	Positivo	Positivo	Positivo	Positivo	Positivo
	47				2023-07-31	Negativo	Negativo	Negativo	Negativo	Negativo	Negativo	Negativo	Negativo	Negativo	Negativo	Negativo	Negativo	Negativo	Positivo	Positivo	Negativo
	48				2023-07-31	Negativo	Negativo	Negativo	Negativo	Negativo	Negativo	Negativo	Negativo	Negativo	Negativo	Negativo	Negativo	Negativo	Negativo	Negativo	Negativo
	49				2023-08-07	Negativo	Negativo	Negativo	Negativo	Negativo	Negativo	Negativo	Negativo	Negativo	Negativo	Negativo	Positivo	Negativo	Negativo	Negativo	Negativo
	50				2023-08-08	Negativo	Positivo	Positivo	Negativo	Negativo	Negativo	Negativo	Negativo	Negativo	Negativo	Negativo	Negativo	Negativo	Negativo	Negativo	Negativo
	51				2023-08-08	Negativo	Negativo	Negativo	Negativo	Negativo	Negativo	Negativo	Negativo	Negativo	Negativo	Negativo	Negativo	Negativo	Negativo	Negativo	Negativo
	52				2023-08-08	Positivo	Positivo	Positivo	Negativo	Negativo	Negativo	Negativo	Negativo	Negativo	Negativo	Negativo	Negativo	Negativo	Negativo	Negativo	Negativo
	53				2023-08-08	Negativo	Positivo	Positivo	Negativo	Negativo	Negativo	Positivo	Negativo	Negativo	Negativo	Negativo	Positivo	Negativo	Negativo	Negativo	Negativo
	54				2023-08-16	Positivo	Positivo	Positivo	Negativo	Negativo	Negativo	Positivo	Negativo	Negativo	Negativo	Negativo	Positivo	Positivo	Positivo	Positivo	Positivo
	55				2023-08-16	Positivo	Positivo	Positivo	Positivo	Negativo	Negativo	Positivo	Negativo	Negativo	Negativo	Negativo	Negativo	Positivo	Positivo	Positivo	Positivo
	56				2023-08-16	Positivo	Positivo	Negativo	Negativo	Negativo	Negativo	Negativo	Negativo	Negativo	Negativo	Negativo	Negativo	Positivo	Positivo	Positivo	Positivo
	57				2023-09-05	Negativo	Negativo	Negativo	Negativo	Negativo	Negativo	Negativo	Negativo	Negativo	Negativo	Negativo	Negativo	Positivo	Positivo	Positivo	Negativo
	58				2023-09-05	Negativo	Positivo	Positivo	Negativo	Negativo	Positivo	Positivo	Negativo	Negativo	Negativo	Negativo	Negativo	Positivo	Positivo	Positivo	Positivo
	59				2023-10-02	N/A	N/A	N/A	N/A	N/A	N/A	N/A	N/A	N/A	N/A	N/A	N/A	N/A	N/A	N/A	N/A
	60				2023-10-02	N/A	N/A	N/A	N/A	N/A	N/A	N/A	N/A	N/A	N/A	N/A	N/A	N/A	N/A	N/A	N/A
	61				2023-10-02	N/A	N/A	N/A	N/A	N/A	N/A	N/A	N/A	N/A	N/A	N/A	N/A	N/A	N/A	N/A	N/A
	62				2023-10-03	N/A	N/A	N/A	N/A	N/A	N/A	N/A	N/A	N/A	N/A	N/A	N/A	N/A	N/A	N/A	N/A
	63				2023-10-05	N/A	N/A	N/A	N/A	N/A	N/A	N/A	N/A	N/A	N/A	N/A	N/A	Positivo	Negativo	Negativo	Negativo
	64				2023-10-06	N/A	N/A	N/A	N/A	N/A	N/A	N/A	N/A	N/A	N/A	Negativo	Negativo	N/A	N/A	N/A	N/A
	65				2023-10-06	N/A	N/A	N/A	N/A	N/A	N/A	N/A	N/A	N/A	N/A	Negativo	Negativo	N/A	N/A	N/A	N/A
	66				2023-10-06	N/A	N/A	N/A	N/A	N/A	N/A	N/A	N/A	N/A	N/A	Negativo	Negativo	N/A	N/A	N/A	N/A
	67				2023-10-06	N/A	N/A	N/A	N/A	N/A	N/A	N/A	N/A	N/A	N/A	Negativo	Negativo	N/A	N/A	N/A	N/A
	68				2023-10-06	N/A	N/A	N/A	N/A	N/A	N/A	N/A	N/A	N/A	N/A	Negativo	Negativo	N/A	N/A	N/A	N/A
	69				2023-10-06	N/A	N/A	N/A	N/A	N/A	N/A	N/A	N/A	N/A	N/A	Negativo	Positivo	N/A	N/A	N/A	N/A
	70				2023-10-06	N/A	N/A	N/A	N/A	N/A	N/A	N/A	N/A	N/A	N/A	Negativo	Positivo	N/A	N/A	N/A	N/A
	71				2023-10-06	N/A	N/A	N/A	N/A	N/A	N/A	N/A	N/A	N/A	N/A	Negativo	Negativo	N/A	N/A	N/A	N/A
	72				2023-10-20	N/A	N/A	N/A	N/A	N/A	N/A	N/A	N/A	N/A	N/A	Negativo	Negativo	N/A	N/A	N/A	N/A
	73				2023-10-20	N/A	N/A	N/A	N/A	N/A	N/A	N/A	N/A	N/A	N/A	Negativo	Negativo	N/A	N/A	N/A	N/A
	74				2023-10-20	N/A	N/A	N/A	N/A	N/A	N/A	N/A	N/A	N/A	N/A	Negativo	Positivo	N/A	N/A	N/A	N/A
	75				2023-10-20	N/A	N/A	N/A	N/A	N/A	N/A	N/A	N/A	N/A	N/A	Negativo	Positivo	N/A	N/A	N/A	N/A
	76				2023-10-22	N/A	N/A	N/A	N/A	N/A	N/A	N/A	N/A	N/A	N/A	Negativo	Negativo	N/A	N/A	N/A	N/A
		Grupo	Piscina		Fecha	RNA VIRUS
						Wenzhou Virus 8				Solinvivirus (PvSv)	PvNV (Tang, et al. 2007)		CMNV (Zhang, Q., et al., 2014)		IMNV (Poulos, B. T., & Lightner, D. V. (2006))		YHV1			TSV					Macrobrachium rosenbergii nodavirus (MrNV) and extra small virus (XSV)
																	YHV 273 (Ma, H., Overstreet, R. M., & Jovonovich, J. A. (2008))	YHV-GAV OIE (Mohr, et al.(2015))		TSV (Nunan, et al.(1998); Navarro, et al.(2009))		TSV (Erickson et al., (2005))			RNA1-fragment1-F/R	RNA1-fragment2-F/R	RNA2-fragment1-F/R	RNA2-fragment2-F/R	MrNv2F/R	FL-XSV-F/R	XSV-F/R
						WSV8_504_F/R	WSV8_170_F/R (Nested)	WSV8_428 F/R BIOTEC	WSV8_168 F/R BIOTEC (Nested)	Cruz-Flores, et al. (2022)	Firts	Nested	Firts	Nested	Firts	Nested		YHV	GAV	9992/9195	7171/7511	VP1	VP2	VP3
	1				2023-05-02	Positivo	Positivo	Negativo	Positivo	Positivo	Negativo	Negativo	Negativo	Negativo	Negativo	Negativo	Negativo	Negativo	Negativo	Negativo	Negativo	Negativo	Negativo	Negativo	Negativo	Negativo	Negativo	Negativo	Negativo	Negativo	Negativo
	2				2023-05-02	Negativo	Positivo	Negativo	Positivo	Positivo	Negativo	Negativo	Negativo	Negativo	Negativo	Negativo	Negativo	Negativo	Negativo	Negativo	Negativo	Negativo	Negativo	Negativo	Negativo	Negativo	Negativo	Negativo	Negativo	Negativo	Negativo
	3				2023-05-02	Negativo	Positivo	Negativo	Positivo	Positivo	Negativo	Negativo	Negativo	Negativo	Negativo	Negativo	Negativo	Negativo	Negativo	Negativo	Negativo	Negativo	Negativo	Negativo	Negativo	Negativo	Negativo	Negativo	Negativo	Negativo	Negativo
	4				2023-05-02	Negativo	Negativo	Negativo	Positivo	Positivo	Negativo	Negativo	Negativo	Negativo	Negativo	Negativo	Negativo	Negativo	Negativo	Positivo	Negativo	Negativo	Negativo	Negativo	Negativo	Negativo	Negativo	Negativo	Negativo	Negativo	Negativo
	5				2023-05-08	Negativo	Positivo	Negativo	Positivo	Positivo	Negativo	Negativo	Negativo	Negativo	Negativo	Negativo	Negativo	Negativo	Negativo	Negativo	Negativo	Negativo	Negativo	Negativo	Negativo	Negativo	Negativo	Negativo	Negativo	Negativo	Negativo
	6				2023-05-08	Negativo	Positivo	Negativo	Positivo	Positivo	Negativo	Negativo	Negativo	Negativo	Negativo	Negativo	Negativo	Negativo	Negativo	Negativo	Negativo	Negativo	Negativo	Negativo	Negativo	Negativo	Negativo	Negativo	Negativo	Negativo	Negativo
	7				2023-05-18	Positivo	Positivo	Positivo	Positivo	Positivo	Negativo	Negativo	Negativo	Negativo	Negativo	Negativo	Negativo	Negativo	Negativo	Negativo	Negativo	Negativo	Negativo	Negativo	Negativo	Negativo	Negativo	Negativo	Negativo	Negativo	Negativo
	8				2023-05-19	Positivo	Positivo	Positivo	Positivo	Positivo	Negativo	Negativo	Negativo	Negativo	Negativo	Negativo	Negativo	Negativo	Negativo	Negativo	Negativo	Negativo	Negativo	Negativo	Negativo	Negativo	Negativo	Negativo	Negativo	Negativo	Negativo
	9				2023-05-19	Positivo	Positivo	Positivo	Positivo	Positivo	Negativo	Negativo	Negativo	Negativo	Negativo	Negativo	Negativo	Negativo	Negativo	Negativo	Negativo	Negativo	Negativo	Negativo	Negativo	Negativo	Negativo	Negativo	Negativo	Negativo	Negativo
	10				2023-05-30	Positivo	Positivo	Positivo	Positivo	Positivo	Negativo	Negativo	Negativo	Negativo	Negativo	Negativo	Negativo	Negativo	Negativo	Negativo	Positivo	Negativo	Negativo	Negativo	Negativo	Negativo	Negativo	Negativo	Negativo	Negativo	Negativo
	11				2023-06-23	Positivo	Positivo	Positivo	Positivo	Positivo	Negativo	Negativo	Positivo	Positivo	Negativo	Negativo	Negativo	Negativo	Negativo	Negativo	Negativo	Negativo	Negativo	Negativo	Negativo	Negativo	Negativo	Negativo	Negativo	Negativo	Negativo
	12				2023-06-23	Negativo	Positivo	Positivo	Positivo	Positivo	Negativo	Negativo	Negativo	Negativo	Negativo	Negativo	Negativo	Negativo	Negativo	Negativo	Negativo	Negativo	Negativo	Negativo	Negativo	Negativo	Negativo	Negativo	Negativo	Negativo	Negativo
	13				2023-06-23	Positivo	Positivo	Positivo	Positivo	Positivo	Negativo	Negativo	Positivo	Positivo	Negativo	Negativo	Negativo	Negativo	Negativo	Negativo	Negativo	Negativo	Negativo	Negativo	Negativo	Negativo	Negativo	Negativo	Negativo	Negativo	Negativo
	14				2023-06-23	Negativo	Negativo	Positivo	Positivo	Positivo	Negativo	Negativo	Positivo	Positivo	Negativo	Negativo	Negativo	Negativo	Negativo	Negativo	Negativo	Negativo	Negativo	Negativo	Negativo	Negativo	Negativo	Negativo	Negativo	Negativo	Negativo
	15				2023-06-23	Negativo	Negativo	Negativo	Negativo	Negativo	Negativo	Negativo	Positivo	Positivo	Negativo	Negativo	Negativo	Negativo	Negativo	Positivo	Negativo	Negativo	Negativo	Negativo	Negativo	Negativo	Negativo	Negativo	Negativo	Negativo	Negativo
	16				2023-06-23	Negativo	Positivo	Positivo	Positivo	Positivo	Negativo	Negativo	Positivo	Positivo	Negativo	Negativo	Negativo	Negativo	Negativo	Negativo	Negativo	Negativo	Negativo	Negativo	Negativo	Negativo	Negativo	Negativo	Negativo	Negativo	Negativo
	17				2023-06-23	Negativo	Positivo	Positivo	Positivo	Positivo	Negativo	Negativo	Positivo	Positivo	Negativo	Negativo	Negativo	Negativo	Negativo	Negativo	Negativo	Negativo	Negativo	Negativo	Negativo	Negativo	Negativo	Negativo	Negativo	Negativo	Negativo
	18				2023-06-23	Negativo	Positivo	Positivo	Positivo	Positivo	Negativo	Negativo	Negativo	Negativo	Negativo	Negativo	Negativo	Negativo	Negativo	Negativo	Negativo	Negativo	Positivo	Negativo	Negativo	Negativo	Negativo	Negativo	Negativo	Negativo	Negativo
	19				2023-06-23	Positivo	Positivo	Positivo	Positivo	Positivo	Negativo	Negativo	Negativo	Negativo	Negativo	Negativo	Negativo	Negativo	Negativo	Negativo	Negativo	Negativo	Negativo	Negativo	Negativo	Negativo	Negativo	Negativo	Negativo	Negativo	Negativo
	20				2023-06-23	Negativo	Negativo	Positivo	Positivo	Positivo	Negativo	Negativo	Negativo	Negativo	Negativo	Negativo	Negativo	Negativo	Negativo	Negativo	Negativo	Negativo	Negativo	Negativo	Negativo	Negativo	Negativo	Negativo	Negativo	Negativo	Negativo
	21				2023-06-23	Negativo	Positivo	Positivo	Positivo	Positivo	Negativo	Negativo	Negativo	Negativo	Negativo	Negativo	Negativo	Negativo	Negativo	Negativo	Negativo	Negativo	Negativo	Negativo	Negativo	Negativo	Negativo	Negativo	Negativo	Negativo	Negativo
	22				2023-06-23	Positivo	Positivo	Positivo	Positivo	Positivo	Negativo	Negativo	Positivo	Positivo	Negativo	Negativo	Negativo	Negativo	Negativo	Negativo	Negativo	Negativo	Negativo	Negativo	Negativo	Negativo	Negativo	Negativo	Negativo	Negativo	Negativo
	23				2023-06-23	Positivo	Positivo	Positivo	Positivo	Positivo	Negativo	Negativo	Positivo	Positivo	Negativo	Negativo	Negativo	Negativo	Negativo	Negativo	Negativo	Negativo	Negativo	Negativo	Negativo	Negativo	Negativo	Negativo	Negativo	Negativo	Negativo
	24				2023-06-23	Positivo	Positivo	Positivo	Positivo	Positivo	Negativo	Negativo	Negativo	Negativo	Negativo	Negativo	Negativo	Negativo	Negativo	Negativo	Negativo	Negativo	Negativo	Negativo	Negativo	Negativo	Negativo	Negativo	Negativo	Negativo	Negativo
	25				2023-07-07	Positivo	Positivo	Positivo	Positivo	Positivo	Negativo	Negativo	Negativo	Negativo	Negativo	Negativo	Negativo	Negativo	Negativo	Negativo	Negativo	Negativo	Negativo	Negativo	Negativo	Negativo	Negativo	Negativo	Negativo	Negativo	Negativo
	26				2023-07-07	Positivo	Positivo	Positivo	Positivo	Positivo	Negativo	Negativo	Negativo	Negativo	Negativo	Negativo	Negativo	Negativo	Negativo	Negativo	Negativo	Negativo	Negativo	Negativo	Negativo	Negativo	Negativo	Negativo	Negativo	Negativo	Negativo
	27				2023-07-07	Positivo	Positivo	Positivo	Positivo	Positivo	Negativo	Negativo	Negativo	Negativo	Negativo	Negativo	Negativo	Negativo	Negativo	Negativo	Negativo	Negativo	Negativo	Negativo	Negativo	Negativo	Negativo	Negativo	Negativo	Negativo	Negativo
	28				2023-07-11	Positivo	Positivo	Positivo	Positivo	Positivo	Negativo	Negativo	Negativo	Negativo	Negativo	Negativo	Negativo	Negativo	Negativo	Negativo	Negativo	Negativo	Negativo	Negativo	Negativo	Negativo	Negativo	Negativo	Negativo	Negativo	Negativo
	29				2023-07-11	Negativo	Positivo	Positivo	Positivo	Positivo	Negativo	Negativo	Negativo	Negativo	Negativo	Negativo	Negativo	Negativo	Negativo	Negativo	Negativo	Negativo	Negativo	Negativo	Negativo	Negativo	Negativo	Negativo	Negativo	Negativo	Negativo
	30				2023-07-11	Positivo	Positivo	Positivo	Positivo	Positivo	Negativo	Negativo	Negativo	Negativo	Negativo	Negativo	Negativo	Negativo	Negativo	Negativo	Negativo	Negativo	Negativo	Negativo	Negativo	Negativo	Negativo	Negativo	Negativo	Negativo	Negativo
	31				2023-07-17	Positivo	Positivo	Positivo	Positivo	Negativo	Negativo	Negativo	Positivo	Positivo	Negativo	Negativo	Negativo	Negativo	Negativo	Negativo	Negativo	Negativo	Negativo	Negativo	Negativo	Negativo	Negativo	Negativo	Negativo	Negativo	Negativo
	32				2023-07-17	Positivo	Positivo	Positivo	Positivo	Positivo	Negativo	Negativo	Negativo	Negativo	Negativo	Negativo	Negativo	Negativo	Negativo	Negativo	Negativo	Negativo	Negativo	Negativo	Negativo	Negativo	Negativo	Negativo	Negativo	Negativo	Negativo
	33				2023-07-17	Negativo	Positivo	Positivo	Positivo	Negativo	Negativo	Negativo	Negativo	Negativo	Negativo	Negativo	Negativo	Negativo	Negativo	Negativo	Negativo	Negativo	Negativo	Negativo	Negativo	Negativo	Negativo	Negativo	Negativo	Negativo	Negativo
	34				2023-07-17	Negativo	Positivo	Positivo	Positivo	Positivo	Negativo	Negativo	Positivo	Positivo	Negativo	Negativo	Negativo	Negativo	Negativo	Negativo	Negativo	Negativo	Negativo	Negativo	Negativo	Negativo	Negativo	Negativo	Negativo	Negativo	Negativo
	35				2023-07-18	Positivo	Positivo	Positivo	Positivo	Positivo	Negativo	Negativo	Negativo	Negativo	Negativo	Negativo	Negativo	Negativo	Negativo	Negativo	Negativo	Negativo	Negativo	Negativo	Negativo	Negativo	Negativo	Negativo	Negativo	Negativo	Negativo
	36				2023-07-19	Positivo	Positivo	Positivo	Positivo	Positivo	Negativo	Negativo	Negativo	Positivo	Negativo	Negativo	Negativo	Negativo	Negativo	Negativo	Negativo	Negativo	Negativo	Negativo	Negativo	Negativo	Negativo	Negativo	Negativo	Negativo	Negativo
	37				2023-07-20	Positivo	Positivo	Positivo	Positivo	Positivo	N/A	N/A	N/A	N/A	N/A	N/A	N/A	N/A	N/A	N/A	N/A	N/A	N/A	N/A	N/A	N/A	N/A	N/A	N/A	N/A	N/A
	38				2023-07-26	Positivo	Positivo	Positivo	Positivo	Positivo	Negativo	Negativo	Negativo	Negativo	Negativo	Negativo	Negativo	Negativo	Negativo	Negativo	Negativo	Negativo	Negativo	Negativo	Negativo	Negativo	Negativo	Negativo	Negativo	Negativo	Negativo
	39				2023-07-26	Positivo	Positivo	Positivo	Positivo	Positivo	Negativo	Negativo	Negativo	Negativo	Negativo	Negativo	Negativo	Negativo	Negativo	Negativo	Negativo	Negativo	Negativo	Negativo	Negativo	Negativo	Negativo	Negativo	Negativo	Negativo	Negativo
	40				2023-07-26	Positivo	Positivo	Positivo	Positivo	Positivo	Negativo	Negativo	Negativo	Negativo	Negativo	Negativo	Negativo	Negativo	Negativo	Negativo	Negativo	Negativo	Negativo	Negativo	Negativo	Negativo	Negativo	Negativo	Negativo	Negativo	Negativo
	41				2023-07-26	Positivo	Positivo	Positivo	Positivo	Positivo	Negativo	Negativo	Negativo	Negativo	Negativo	Negativo	Negativo	Negativo	Negativo	Negativo	Negativo	Negativo	Negativo	Negativo	Negativo	Negativo	Negativo	Negativo	Negativo	Negativo	Negativo
	42				2023-07-26	Positivo	Positivo	Positivo	Positivo	Positivo	Negativo	Negativo	Negativo	Negativo	Negativo	Negativo	Negativo	Negativo	Negativo	Negativo	Negativo	Negativo	Negativo	Negativo	Negativo	Negativo	Negativo	Negativo	Negativo	Negativo	Negativo
	43				2023-07-26	Positivo	Positivo	Positivo	Positivo	Positivo	Negativo	Negativo	Negativo	Negativo	Negativo	Negativo	Negativo	Negativo	Negativo	Negativo	Negativo	Negativo	Negativo	Negativo	Negativo	Negativo	Negativo	Negativo	Negativo	Negativo	Negativo
	44				2023-07-26	Positivo	Positivo	Positivo	Positivo	Positivo	Negativo	Negativo	Negativo	Negativo	Negativo	Negativo	Negativo	Negativo	Negativo	Negativo	Negativo	Negativo	Negativo	Negativo	Negativo	Negativo	Negativo	Negativo	Negativo	Negativo	Negativo
	45				2023-07-26	Positivo	Positivo	Positivo	Positivo	Positivo	Negativo	Negativo	Negativo	Negativo	Negativo	Negativo	Negativo	Negativo	Negativo	Negativo	Negativo	Negativo	Negativo	Negativo	Negativo	Negativo	Negativo	Negativo	Negativo	Negativo	Negativo
	46				2023-07-26	Positivo	Positivo	Positivo	Positivo	Positivo	Negativo	Negativo	Positivo	Positivo	Negativo	Negativo	Negativo	Negativo	Negativo	Negativo	Negativo	Negativo	Negativo	Negativo	Negativo	Negativo	Negativo	Negativo	Negativo	Negativo	Negativo
	47				2023-07-31	Positivo	Positivo	Positivo	Positivo	Positivo	Negativo	Negativo	Negativo	Negativo	Negativo	Negativo	Negativo	Negativo	Negativo	Negativo	Negativo	Negativo	Negativo	Negativo	Negativo	Negativo	Negativo	Negativo	Negativo	Negativo	Negativo
	48				2023-07-31	Positivo	Positivo	Positivo	Positivo	Positivo	Negativo	Negativo	Negativo	Negativo	Negativo	Negativo	Negativo	Negativo	Negativo	Negativo	Negativo	Negativo	Negativo	Negativo	Negativo	Negativo	Negativo	Negativo	Negativo	Negativo	Negativo
	49				2023-08-07	Negativo	Negativo	Positivo	Positivo	Positivo	Negativo	Negativo	Negativo	Negativo	Negativo	Negativo	Negativo	Negativo	Negativo	Negativo	Negativo	Negativo	Negativo	Negativo	Negativo	Negativo	Negativo	Negativo	Negativo	Negativo	Negativo
	50				2023-08-08	Positivo	Positivo	Positivo	Positivo	Positivo	Negativo	Negativo	Negativo	Negativo	Negativo	Negativo	Negativo	Negativo	Negativo	Negativo	Negativo	Negativo	Negativo	Negativo	Negativo	Negativo	Negativo	Negativo	Negativo	Negativo	Negativo
	51				2023-08-08	Positivo	Positivo	Positivo	Positivo	Positivo	Negativo	Negativo	Negativo	Positivo	Negativo	Negativo	Negativo	Negativo	Negativo	Negativo	Negativo	Negativo	Negativo	Negativo	Negativo	Negativo	Negativo	Negativo	Negativo	Negativo	Negativo
	52				2023-08-08	Positivo	Positivo	Positivo	Positivo	Positivo	Negativo	Negativo	Negativo	Positivo	Negativo	Negativo	Negativo	Negativo	Negativo	Negativo	Negativo	Negativo	Negativo	Negativo	Negativo	Negativo	Negativo	Negativo	Negativo	Negativo	Negativo
	53				2023-08-08	Positivo	Positivo	Positivo	Positivo	Positivo	Negativo	Negativo	Negativo	Negativo	Negativo	Negativo	Negativo	Negativo	Negativo	Negativo	Negativo	Negativo	Negativo	Negativo	Negativo	Negativo	Negativo	Negativo	Negativo	Negativo	Negativo
	54				2023-08-16	Positivo	Positivo	Positivo	Positivo	Positivo	Negativo	Negativo	Negativo	Negativo	Negativo	Negativo	Negativo	Negativo	Negativo	Negativo	Negativo	Negativo	Negativo	Negativo	Negativo	Negativo	Negativo	Negativo	Negativo	Negativo	Negativo
	55				2023-08-16	Positivo	Positivo	Positivo	Positivo	Positivo	Negativo	Negativo	Negativo	Negativo	Negativo	Negativo	Negativo	Negativo	Negativo	Negativo	Negativo	Negativo	Negativo	Negativo	Negativo	Negativo	Negativo	Negativo	Negativo	Negativo	Negativo
	56				2023-08-16	Positivo	Positivo	Positivo	Positivo	Positivo	Negativo	Negativo	Negativo	Negativo	Negativo	Negativo	Negativo	Negativo	Negativo	Negativo	Negativo	Negativo	Negativo	Negativo	Negativo	Negativo	Negativo	Negativo	Negativo	Negativo	Negativo
	57				2023-09-05	Negativo	Negativo	Negativo	Positivo	Positivo	Negativo	Negativo	Negativo	Negativo	Negativo	Negativo	Negativo	Negativo	Negativo	Negativo	Negativo	Negativo	Negativo	Negativo	Negativo	Negativo	Negativo	Negativo	Negativo	Negativo	Negativo
	58				2023-09-05	Positivo	Positivo	Positivo	Positivo	Positivo	Negativo	Negativo	Negativo	Negativo	Negativo	Negativo	Negativo	Negativo	Negativo	Negativo	Negativo	Negativo	Negativo	Negativo	Negativo	Negativo	Negativo	Negativo	Negativo	Negativo	Negativo
	59				2023-10-02	N/A	N/A	N/A	N/A	N/A	N/A	N/A	N/A	N/A	N/A	N/A	N/A	N/A	N/A	N/A	N/A	N/A	N/A	N/A	N/A	N/A	N/A	N/A	N/A	N/A	N/A
	60				2023-10-02	N/A	N/A	N/A	N/A	N/A	N/A	N/A	N/A	N/A	N/A	N/A	N/A	N/A	N/A	N/A	N/A	N/A	N/A	N/A	N/A	N/A	N/A	N/A	N/A	N/A	N/A
	61				2023-10-02	N/A	N/A	N/A	N/A	N/A	N/A	N/A	N/A	N/A	N/A	N/A	N/A	N/A	N/A	N/A	N/A	N/A	N/A	N/A	N/A	N/A	N/A	N/A	N/A	N/A	N/A
	62				2023-10-03	N/A	N/A	N/A	N/A	N/A	N/A	N/A	N/A	N/A	N/A	N/A	N/A	N/A	N/A	N/A	N/A	N/A	N/A	N/A	N/A	N/A	N/A	N/A	N/A	N/A	N/A
	63				2023-10-05	N/A	N/A	N/A	N/A	N/A	N/A	N/A	N/A	N/A	N/A	N/A	N/A	N/A	N/A	N/A	N/A	N/A	N/A	N/A	N/A	N/A	N/A	N/A	N/A	N/A	N/A
	64				2023-10-06	N/A	N/A	N/A	N/A	N/A	N/A	N/A	N/A	N/A	N/A	N/A	N/A	N/A	N/A	N/A	N/A	N/A	N/A	N/A	N/A	N/A	N/A	N/A	N/A	N/A	N/A
	65				2023-10-06	N/A	N/A	N/A	N/A	N/A	N/A	N/A	N/A	N/A	N/A	N/A	N/A	N/A	N/A	N/A	N/A	N/A	N/A	N/A	N/A	N/A	N/A	N/A	N/A	N/A	N/A
	66				2023-10-06	N/A	N/A	N/A	N/A	N/A	N/A	N/A	N/A	N/A	N/A	N/A	N/A	N/A	N/A	N/A	N/A	N/A	N/A	N/A	N/A	N/A	N/A	N/A	N/A	N/A	N/A
	67				2023-10-06	N/A	N/A	N/A	N/A	N/A	N/A	N/A	N/A	N/A	N/A	N/A	N/A	N/A	N/A	N/A	N/A	N/A	N/A	N/A	N/A	N/A	N/A	N/A	N/A	N/A	N/A
	68				2023-10-06	N/A	N/A	N/A	N/A	N/A	N/A	N/A	N/A	N/A	N/A	N/A	N/A	N/A	N/A	N/A	N/A	N/A	N/A	N/A	N/A	N/A	N/A	N/A	N/A	N/A	N/A
	69				2023-10-06	N/A	N/A	N/A	N/A	N/A	N/A	N/A	N/A	N/A	N/A	N/A	N/A	N/A	N/A	N/A	N/A	N/A	N/A	N/A	N/A	N/A	N/A	N/A	N/A	N/A	N/A
	70				2023-10-06	N/A	N/A	N/A	N/A	N/A	N/A	N/A	N/A	N/A	N/A	N/A	N/A	N/A	N/A	N/A	N/A	N/A	N/A	N/A	N/A	N/A	N/A	N/A	N/A	N/A	N/A
	71				2023-10-06	N/A	N/A	N/A	N/A	N/A	N/A	N/A	N/A	N/A	N/A	N/A	N/A	N/A	N/A	N/A	N/A	N/A	N/A	N/A	N/A	N/A	N/A	N/A	N/A	N/A	N/A
	72				2023-10-20	N/A	N/A	N/A	N/A	N/A	N/A	N/A	N/A	N/A	N/A	N/A	N/A	N/A	N/A	N/A	N/A	N/A	N/A	N/A	N/A	N/A	N/A	N/A	N/A	N/A	N/A
	73				2023-10-20	N/A	N/A	N/A	N/A	N/A	N/A	N/A	N/A	N/A	N/A	N/A	N/A	N/A	N/A	N/A	N/A	N/A	N/A	N/A	N/A	N/A	N/A	N/A	N/A	N/A	N/A
	74				2023-10-20	N/A	N/A	N/A	N/A	N/A	N/A	N/A	N/A	N/A	N/A	N/A	N/A	N/A	N/A	N/A	N/A	N/A	N/A	N/A	N/A	N/A	N/A	N/A	N/A	N/A	N/A
	75				2023-10-20	N/A	N/A	N/A	N/A	N/A	N/A	N/A	N/A	N/A	N/A	N/A	N/A	N/A	N/A	N/A	N/A	N/A	N/A	N/A	N/A	N/A	N/A	N/A	N/A	N/A	N/A
	75				2023-10-22	N/A	N/A	N/A	N/A	N/A	N/A	N/A	N/A	N/A	N/A	N/A	N/A	N/A	N/A	N/A	N/A	N/A	N/A	N/A	N/A	N/A	N/A	N/A	N/A	N/A	N/A
		Grupo	Piscina		Fecha	Bacteria and Parasites
						Spiroplasma			Propionigenium	Vibrio Community	Rickettsia		NHPB	EHP								Microsporidio				EMS
						CSF/R Nunan et al., (2004)	F28/R5 Bastian et al., (2004)	Pri-1/2 Ding et al., (2007)	Quantity (copies) PG16S-F/R Munkongwongsiri, et al. 2022	Thompson, et al. (2004)	Nested Rickettsia	Directo	(Aranguren et al., 2010)	EHP 510bp (Tang et al., 2015)	EHP Genoma 900-1000bp (Tourtip et al.,2009)	VE-EHP-SWP-365bp (Tang et al., 2017)	EHP B-tubulin	SWP (Jaroenlak et al., 2016)		SSU (Tangprasittipap et al., 2013)		Pasharawipas et al., 1994	Sokolova et al., 2015	Microsporidio Universal (Weiss & Vossbrinck, 2014)		Dangtip et al. (2015)
											Rickettsia RLB Nested (Nunan, et al. 2003)	Rickettsia citrate synthase gene (Potts, et al. 2020)						First	Nested	First	Nested SSU			V1-1492 (Weiss & Vossbrinck, 2014)	V1-1342 (Stentiford et al., 2018)	First	Nested
	1				2023-05-02	Negativo	Negativo	Negativo	105.1	Negativo	Negativo	Positivo	Negativo	Negativo	Negativo	Negativo	Negativo	Negativo	Positivo	Negativo	Positivo	Positivo	Negativo	Negativo	Positivo	Negativo	Positivo
	2				2023-05-02	Negativo	Negativo	Negativo	16.21	Negativo	Negativo	Positivo	Negativo	Negativo	Negativo	Negativo	Negativo	Negativo	Negativo	Negativo	Negativo	Positivo	Negativo	Negativo	Negativo	Negativo	Positivo
	3				2023-05-02	Negativo	Negativo	Positivo	3.5	Negativo	Negativo	Negativo	Negativo	Negativo	Negativo	Negativo	Negativo	Negativo	Positivo	Negativo	Negativo	Positivo	Negativo	Negativo	Positivo	Negativo	Negativo
	4				2023-05-02	Negativo	Negativo	Negativo	1362	Positivo	Negativo	Positivo	Negativo	Negativo	Negativo	Negativo	Negativo	Negativo	Negativo	Negativo	Negativo	Positivo	Negativo	Negativo	Positivo	Negativo	Negativo
	5				2023-05-08	Negativo	Negativo	Negativo	213100	Negativo	Negativo	Negativo	Negativo	Negativo	Negativo	Negativo	Negativo	Negativo	Negativo	Negativo	Negativo	Negativo	Negativo	Negativo	Negativo	Negativo	Negativo
	6				2023-05-08	Negativo	Negativo	Negativo	NoCt	Positivo	Negativo	Negativo	Negativo	Negativo	Negativo	Negativo	Negativo	Negativo	Negativo	Negativo	Negativo	Negativo	Negativo	Negativo	Negativo	Negativo	Negativo
	7				2023-05-18	Positivo	Negativo	Negativo	9.36	Positivo	Negativo	Negativo	Negativo	Positivo	Negativo	Negativo	Negativo	Negativo	Positivo	Negativo	Positivo	Negativo	Negativo	Negativo	Positivo	Negativo	Negativo
	8				2023-05-19	Positivo	Negativo	Negativo	677	Positivo	Negativo	Negativo	Negativo	Negativo	Negativo	Negativo	Negativo	Negativo	Negativo	Negativo	Negativo	Positivo	Positivo	Negativo	Positivo	Negativo	Positivo
	9				2023-05-19	Negativo	Negativo	Negativo	5.25	Negativo	Negativo	Negativo	Negativo	Positivo	Negativo	Negativo	Negativo	Negativo	Negativo	Negativo	Negativo	Positivo	Positivo	Positivo	Positivo	Negativo	Negativo
	10				2023-05-30	Negativo	Positivo	Negativo	1.19	Negativo	Negativo	Negativo	Negativo	Negativo	Negativo	Negativo	Negativo	Negativo	Negativo	Negativo	Negativo	Positivo	Positivo	Negativo	Negativo	Negativo	Negativo
	11				2023-06-23	Positivo	Negativo	Negativo	179.5	Negativo	Negativo	Positivo	Negativo	Negativo	Negativo	Negativo	Negativo	Negativo	Negativo	Negativo	Negativo	Positivo	Negativo	Positivo	Negativo	Negativo	Negativo
	12				2023-06-23	Positivo	Negativo	Negativo	6501	Negativo	Negativo	Positivo	Negativo	Negativo	Negativo	Negativo	Negativo	Negativo	Negativo	Negativo	Positivo	Positivo	Negativo	Positivo	Negativo	Negativo	Negativo
	13				2023-06-23	Positivo	Negativo	Negativo	15.48	Negativo	Negativo	Negativo	Negativo	Negativo	Negativo	Negativo	Negativo	Negativo	Negativo	Negativo	Negativo	Positivo	Negativo	Positivo	Negativo	Negativo	Negativo
	14				2023-06-23	Positivo	Negativo	Negativo	46480000	Negativo	Negativo	Negativo	Negativo	Negativo	Negativo	Negativo	Negativo	Negativo	Negativo	Negativo	Negativo	Positivo	Negativo	Positivo	Negativo	Negativo	Negativo
	15				2023-06-23	Positivo	Negativo	Negativo	NoCt	Negativo	Negativo	Negativo	Negativo	Negativo	Negativo	Negativo	Negativo	Negativo	Negativo	Negativo	Negativo	Positivo	Negativo	Positivo	Negativo	Negativo	Negativo
	16				2023-06-23	Negativo	Negativo	Negativo	NoCt	Negativo	Negativo	Negativo	Negativo	Negativo	Negativo	Negativo	Negativo	Negativo	Negativo	Negativo	Negativo	Positivo	Positivo	Positivo	Negativo	Negativo	Negativo
	17				2023-06-23	Positivo	Negativo	Negativo	0.153	Negativo	Negativo	Negativo	Negativo	Negativo	Negativo	Negativo	Negativo	Negativo	Negativo	Negativo	Negativo	Positivo	Negativo	Negativo	Negativo	Negativo	Negativo
	18				2023-06-23	Positivo	Negativo	Negativo	35.08	Negativo	Negativo	Negativo	Negativo	Negativo	Negativo	Negativo	Negativo	Negativo	Negativo	Negativo	Positivo	Positivo	Negativo	Negativo	Negativo	Negativo	Positivo
	19				2023-06-23	Positivo	Negativo	Negativo	237.2	Negativo	Negativo	Positivo	Negativo	Negativo	Positivo	Negativo	Negativo	Negativo	Negativo	Negativo	Negativo	Positivo	Positivo	Positivo	Negativo	Negativo	Negativo
	20				2023-06-23	Positivo	Negativo	Negativo	114.4	Negativo	Negativo	Negativo	Negativo	Negativo	Negativo	Negativo	Negativo	Negativo	Negativo	Negativo	Negativo	Positivo	Positivo	Positivo	Negativo	Negativo	Positivo
	21				2023-06-23	Positivo	Negativo	Negativo	1.09	Negativo	Negativo	Negativo	Negativo	Negativo	Negativo	Negativo	Negativo	Negativo	Negativo	Negativo	Negativo	Positivo	Positivo	Positivo	Negativo	Negativo	Positivo
	22				2023-06-23	Positivo	Negativo	Negativo	653.9	Negativo	Negativo	Positivo	Negativo	Negativo	Negativo	Negativo	Negativo	Negativo	Negativo	Negativo	Negativo	Positivo	Positivo	Positivo	Negativo	Negativo	Positivo
	23				2023-06-23	Positivo	Negativo	Negativo	6.36	Negativo	Negativo	Positivo	Negativo	Positivo	Negativo	Negativo	Negativo	Negativo	Positivo	Negativo	Positivo	Positivo	Positivo	Positivo	Negativo	Negativo	Negativo
	24				2023-06-23	Positivo	Negativo	Negativo	NoCt	Negativo	Negativo	Negativo	Negativo	Negativo	Negativo	Negativo	Negativo	Negativo	Negativo	Negativo	Positivo	Positivo	Positivo	Positivo	Negativo	Negativo	Negativo
	25				2023-07-07	Negativo	Negativo	Negativo	NoCt	Negativo	Negativo	Negativo	Negativo	Negativo	Negativo	Negativo	Negativo	Negativo	Positivo	Negativo	Positivo	Positivo	Negativo	Negativo	Negativo	Negativo	Negativo
	26				2023-07-07	Negativo	Negativo	Negativo	21.81	Negativo	Negativo	Negativo	Negativo	Positivo	Negativo	Negativo	Negativo	Negativo	Positivo	Negativo	Positivo	Negativo	Negativo	Negativo	Negativo	Negativo	Negativo
	27				2023-07-07	Positivo	Negativo	Negativo	4765000000	Negativo	Negativo	Negativo	Negativo	Positivo	Positivo	Negativo	Negativo	Positivo	Positivo	Positivo	Positivo	Positivo	Positivo	Positivo	Positivo	Negativo	Negativo
	28				2023-07-11	Negativo	Negativo	Negativo	444800	Positivo	Negativo	Negativo	Negativo	Positivo	Positivo	Negativo	Negativo	Negativo	Positivo	Negativo	Positivo	Negativo	Negativo	Positivo	Negativo	Negativo	Positivo
	29				2023-07-11	Negativo	Negativo	Negativo	6.97E+00	Negativo	Negativo	Negativo	Negativo	Positivo	Negativo	Negativo	Negativo	Negativo	Positivo	Negativo	Positivo	Positivo	Negativo	Positivo	Negativo	Negativo	Negativo
	30				2023-07-11	Negativo	Negativo	Negativo	2.14E+00	Negativo	Negativo	Negativo	Negativo	Positivo	Negativo	Negativo	Negativo	Negativo	Positivo	Negativo	Positivo	Positivo	Negativo	Positivo	Negativo	Negativo	Negativo
	31				2023-07-17	Positivo	Negativo	Negativo	1.57	Negativo	Negativo	Positivo	Negativo	Negativo	Positivo	Negativo	Negativo	Negativo	Negativo	Negativo	Negativo	Positivo	Negativo	Positivo	Negativo	Negativo	Negativo
	32				2023-07-17	Negativo	Negativo	Negativo	NoCt	Negativo	Negativo	Negativo	Negativo	Negativo	Negativo	Negativo	Negativo	Negativo	Negativo	Negativo	Negativo	Positivo	Negativo	Positivo	Negativo	Negativo	Negativo
	33				2023-07-17	Negativo	Negativo	Negativo	1.06E+02	Positivo	Negativo	Positivo	Negativo	Negativo	Positivo	Negativo	Negativo	Negativo	Negativo	Negativo	Negativo	Positivo	Negativo	Positivo	Negativo	Negativo	Positivo
	34				2023-07-17	Negativo	Negativo	Negativo	6.38E+01	Positivo	Negativo	Negativo	Negativo	Positivo	Positivo	Negativo	Negativo	Positivo	Positivo	Positivo	Positivo	Positivo	Negativo	Positivo	Negativo	Negativo	Positivo
	35				2023-07-18	Negativo	Negativo	Negativo	NoCt	Negativo	Negativo	Negativo	Negativo	Negativo	Negativo	Negativo	Negativo	Negativo	Negativo	Negativo	Negativo	Negativo	Negativo	Positivo	Negativo	Negativo	Negativo
	36				2023-07-19	Positivo	Negativo	Negativo	33.73	Positivo	Negativo	Negativo	Negativo	Negativo	Negativo	Negativo	Negativo	Negativo	Negativo	Negativo	Positivo	Positivo	Negativo	Negativo	Negativo	Negativo	Positivo
	37				2023-07-20	Negativo	Negativo	Negativo	NoCt	N/A	Negativo	Negativo	Negativo	Negativo	Negativo	Negativo	Negativo	Negativo	Negativo	Negativo	Negativo	N/A	N/A	N/A	N/A	Negativo	Negativo
	38				2023-07-26	Positivo	Negativo	Positivo	689300000	Positivo	Negativo	Positivo	Negativo	Positivo	Negativo	Negativo	Negativo	Negativo	Positivo	Negativo	Positivo	Positivo	Negativo	Positivo	Negativo	Negativo	Negativo
	39				2023-07-26	Positivo	Negativo	Positivo	11670000	Positivo	Negativo	Positivo	Negativo	Positivo	Positivo	Positivo	Positivo	Negativo	Positivo	Negativo	Positivo	Negativo	Negativo	Negativo	Negativo	Negativo	Positivo
	40				2023-07-26	Positivo	Negativo	Positivo	17790000	Positivo	Negativo	Positivo	Negativo	Positivo	Negativo	Negativo	Negativo	Negativo	Positivo	Negativo	Positivo	Positivo	Positivo	Positivo	Positivo	Negativo	Positivo
	41				2023-07-26	Positivo	Negativo	Negativo	303700000	Positivo	Negativo	Positivo	Negativo	Negativo	Negativo	Negativo	Negativo	Negativo	Negativo	Negativo	Negativo	Negativo	Negativo	Negativo	Negativo	Positivo	Positivo
	42				2023-07-26	Positivo	Negativo	Positivo	29850000	Positivo	Negativo	Positivo	Negativo	Positivo	Negativo	Negativo	Positivo	Negativo	Positivo	Negativo	Positivo	Positivo	Negativo	Negativo	Negativo	Positivo	Positivo
	43				2023-07-26	Positivo	Negativo	Positivo	72470	Positivo	Negativo	Positivo	Negativo	Negativo	Negativo	Negativo	Negativo	Negativo	Negativo	Negativo	Positivo	Positivo	Negativo	Negativo	Negativo	Positivo	Positivo
	44				2023-07-26	Positivo	Negativo	Negativo	4072	Negativo	Negativo	Negativo	Negativo	Negativo	Negativo	Negativo	Negativo	Negativo	Negativo	Negativo	Negativo	Positivo	Positivo	Positivo	Negativo	Negativo	Negativo
	45				2023-07-26	Positivo	Negativo	Negativo	NoCt	Negativo	Negativo	Negativo	Negativo	Negativo	Negativo	Negativo	Negativo	Negativo	Negativo	Negativo	Negativo	Positivo	Positivo	Positivo	Negativo	Negativo	Negativo
	46				2023-07-26	Positivo	Negativo	Negativo	NoCt	Negativo	Negativo	Negativo	Negativo	Negativo	Negativo	Negativo	Negativo	Negativo	Negativo	Negativo	Negativo	Positivo	Positivo	Positivo	Positivo	Negativo	Positivo
	47				2023-07-31	Negativo	Negativo	Negativo	NoCt	Negativo	Negativo	Negativo	Negativo	Positivo	Negativo	Negativo	Negativo	Negativo	Negativo	Negativo	Positivo	Negativo	Negativo	Negativo	Negativo	Negativo	Negativo
	48				2023-07-31	Negativo	Negativo	Negativo	NoCt	Negativo	Negativo	Negativo	Negativo	Negativo	Negativo	Negativo	Negativo	Negativo	Negativo	Negativo	Positivo	Positivo	Negativo	Negativo	Negativo	Negativo	Negativo
	49				2023-08-07	Negativo	Negativo	Negativo	51790	Negativo	Negativo	Negativo	Negativo	Negativo	Negativo	Negativo	Negativo	Negativo	Negativo	Negativo	Negativo	Positivo	Negativo	Negativo	Negativo	Negativo	Negativo
	50				2023-08-08	Negativo	Negativo	Negativo	NoCt	Negativo	Negativo	Negativo	Negativo	Negativo	Negativo	Negativo	Negativo	Negativo	Negativo	Negativo	Negativo	Positivo	Negativo	Negativo	Negativo	Negativo	Negativo
	51				2023-08-08	Negativo	Negativo	Negativo	101.8	Negativo	Negativo	Negativo	Negativo	Negativo	Negativo	Negativo	Negativo	Negativo	Negativo	Negativo	Negativo	Positivo	Negativo	Negativo	Negativo	Negativo	Negativo
	52				2023-08-08	Negativo	Negativo	Negativo	NoCt	Positivo	Negativo	Negativo	Negativo	Negativo	Positivo	Negativo	Negativo	Negativo	Negativo	Negativo	Negativo	Positivo	Negativo	Positivo	Negativo	Negativo	Negativo
	53				2023-08-08	Negativo	Negativo	Negativo	54.18	Negativo	Negativo	Negativo	Negativo	Negativo	Positivo	Negativo	Negativo	Negativo	Negativo	Negativo	Negativo	Negativo	Negativo	Positivo	Negativo	Negativo	Negativo
	54				2023-08-16	Negativo	Negativo	Negativo	8.74	Negativo	Negativo	Negativo	Negativo	Negativo	Negativo	Negativo	Negativo	Negativo	Negativo	Negativo	Negativo	Positivo	Negativo	Negativo	Negativo	Negativo	Negativo
	55				2023-08-16	Negativo	Negativo	Negativo	50.51	Negativo	Negativo	Negativo	Negativo	Negativo	Negativo	Negativo	Negativo	Negativo	Negativo	Negativo	Negativo	Positivo	Negativo	Negativo	Negativo	Negativo	Negativo
	56				2023-08-16	Negativo	Negativo	Negativo	5.64	Negativo	Negativo	Negativo	Negativo	Negativo	Negativo	Negativo	Negativo	Negativo	Negativo	Negativo	Negativo	Positivo	Negativo	Positivo	Negativo	Negativo	Negativo
	57				2023-09-05	Negativo	Negativo	Negativo	NoCt	Positivo	Negativo	Negativo	Negativo	Positivo	Negativo	Negativo	Negativo	Negativo	Positivo	Negativo	Positivo	Negativo	Negativo	Negativo	Negativo	Negativo	Negativo
	58				2023-09-05	Positivo	Negativo	Negativo	NoCt	Positivo	Positivo	Positivo	Negativo	Positivo	Positivo	Negativo	Positivo	Negativo	Positivo	Negativo	Positivo	Positivo	Positivo	Positivo	Positivo	Positivo	Positivo 2 bandas
	59				2023-10-02	Negativo	Negativo	Negativo	N/A	N/A	N/A	N/A	N/A	N/A	N/A	N/A	N/A	N/A	N/A	N/A	N/A	N/A	N/A	N/A	N/A	Negativo	Negativo
	60				2023-10-02	Negativo	Negativo	Negativo	N/A	N/A	N/A	N/A	N/A	N/A	N/A	N/A	N/A	N/A	N/A	N/A	N/A	N/A	N/A	N/A	N/A	Negativo	Negativo
	61				2023-10-02	Negativo	Negativo	Negativo	N/A	N/A	N/A	N/A	N/A	N/A	N/A	N/A	N/A	N/A	N/A	N/A	N/A	N/A	N/A	N/A	N/A	Negativo	Negativo
	62				2023-10-03	N/A	N/A	N/A	N/A	Negativo	N/A	N/A	N/A	N/A	N/A	N/A	N/A	N/A	N/A	N/A	N/A	N/A	N/A	N/A	N/A	Negativo	Negativo
	63				2023-10-05	Negativo	Negativo	Negativo	N/A	Negativo	N/A	N/A	N/A	Positivo	Negativo	Negativo	Negativo	Negativo	Positivo	Negativo	Positivo	N/A	N/A	N/A	N/A	Negativo	Positivo 230
	64				2023-10-06	N/A	N/A	N/A	N/A	N/A	N/A	N/A	Negativo	Positivo	Negativo	Negativo	Negativo	Positivo	Positivo	Negativo	Positivo	N/A	N/A	N/A	N/A	Negativo	Negativo
	65				2023-10-06	N/A	N/A	N/A	N/A	N/A	N/A	N/A	Negativo	Negativo	Negativo	Negativo	Negativo	Negativo	Negativo	Negativo	Positivo	N/A	N/A	N/A	N/A	N/A	N/A
	66				2023-10-06	N/A	N/A	N/A	N/A	N/A	N/A	N/A	Negativo	Negativo	Negativo	Negativo	Negativo	Negativo	Negativo	Negativo	Positivo	N/A	N/A	N/A	N/A	N/A	N/A
	67				2023-10-06	N/A	N/A	N/A	N/A	N/A	N/A	N/A	Negativo	Negativo	Negativo	Negativo	Negativo	Negativo	Negativo	Negativo	Negativo	N/A	N/A	N/A	N/A	Negativo	Negativo
	68				2023-10-06	N/A	N/A	N/A	N/A	N/A	N/A	N/A	Negativo	Negativo	Negativo	Negativo	Negativo	Negativo	Negativo	Negativo	Positivo	N/A	N/A	N/A	N/A	N/A	N/A
	69				2023-10-06	N/A	N/A	N/A	N/A	N/A	N/A	N/A	Negativo	Negativo	Negativo	Negativo	Negativo	Negativo	Negativo	Negativo	Negativo	N/A	N/A	N/A	N/A	N/A	N/A
	70				2023-10-06	N/A	N/A	N/A	N/A	N/A	N/A	N/A	Negativo	Positivo	Negativo	Negativo	Negativo	Negativo	Negativo	Negativo	Positivo	N/A	N/A	N/A	N/A	N/A	N/A
	71				2023-10-06	N/A	N/A	N/A	N/A	N/A	N/A	N/A	Negativo	Positivo	Negativo	Negativo	Negativo	Negativo	Negativo	Negativo	Positivo	N/A	N/A	N/A	N/A	Negativo	Negativo
	72				2023-10-20	N/A	N/A	N/A	N/A	N/A	N/A	N/A	N/A	Negativo	Negativo	Negativo	Negativo	Negativo	Negativo	Negativo	Negativo	N/A	N/A	N/A	N/A	N/A	N/A
	73				2023-10-20	N/A	N/A	N/A	N/A	N/A	N/A	N/A	N/A	Negativo	Negativo	Negativo	Negativo	Negativo	Negativo	Negativo	Negativo	N/A	N/A	N/A	N/A	N/A	N/A
	74				2023-10-20	N/A	N/A	N/A	N/A	N/A	N/A	N/A	N/A	Negativo	Negativo	Negativo	Negativo	Negativo	Negativo	Negativo	Negativo	N/A	N/A	N/A	N/A	N/A	N/A
	75				2023-10-20	N/A	N/A	N/A	N/A	N/A	N/A	N/A	N/A	Negativo	Negativo	Negativo	Negativo	Negativo	Negativo	Negativo	Negativo	N/A	N/A	N/A	N/A	N/A	N/A
	76				2023-10-22	N/A	N/A	N/A	N/A	N/A	N/A	N/A	N/A	Negativo	Negativo	Negativo	Negativo	Negativo	Negativo	Negativo	Negativo	N/A	N/A	N/A	N/A	N/A	N/A
		REPRODUCTORES
			Fecha	DNA VIRUS
				HPV				Bidnavirus (MrBdv)	DHPV		SHIV			WSSV		IHHNV (OIE. 2019)
				ANTIGUO		NUEVO	1120F/R Pantoja, C. R., & Lightner, D. V. (2000)	Gangnonngiw, et al. 2022	First (Srisala, J., 2021)	Semi-Nested (Srisala, J., 2021)	Firts SHIV-F/R1 Qiu et al.(2017)	Nested SHIV-F/R2 Qiu et al.(2017)	1834bp Qiu, et al.(2021)	Firts Lo et al.(1996a-b;1997)	Nested Lo et al.(1996a-b;1997)	309 F/R (309bp)	MG 831 F/R (831bp)	392 F/R (392bp)	389 F/R (389bp)	77012F/77353R (356bp)
				Firts H441F/R Phromjai et al.(2002)	Nested HPVnF/R Manjanaik et al. (2005)	Nested HPVnF/R Srisala et al., (2021)															VIRUS	EVE
1			2023-05-30	Negativo	Negativo	Negativo	Negativo	Negativo	Negativo	Negativo	Negativo	Negativo	Negativo	Negativo	Negativo	Negativo	Negativo	Negativo	Negativo	Negativo
2			2023-05-30	Negativo	Negativo	Negativo	Negativo	Negativo	Negativo	Negativo	Negativo	Negativo	Negativo	Negativo	Negativo	Negativo	Negativo	Negativo	Negativo	Negativo
3			2023-05-30	Negativo	Positivo	Positivo	Negativo	Negativo	Negativo	Negativo	Negativo	Negativo	Negativo	Negativo	Negativo	Negativo	Negativo	Negativo	Negativo	Negativo
4			2023-05-30	Negativo	Negativo	Negativo	Negativo	Negativo	Negativo	Negativo	Negativo	Negativo	Negativo	Negativo	Negativo	Negativo	Negativo	Negativo	Negativo	Negativo
5			2023-05-30	Negativo	Negativo	Negativo	Negativo	Negativo	Negativo	Negativo	Negativo	Negativo	Negativo	Negativo	Negativo	Negativo	Negativo	Negativo	Negativo	Negativo
6			2023-05-30	Negativo	Positivo	Positivo	Negativo	Negativo	Negativo	Negativo	Negativo	Negativo	Negativo	Negativo	Negativo	Negativo	Negativo	Negativo	Negativo	Negativo
7			2023-05-30	Positivo	Positivo	Positivo	Negativo	Negativo	Negativo	Negativo	Negativo	Negativo	Negativo	Negativo	Negativo	Negativo	Negativo	Negativo	Negativo	Negativo
8			2023-05-30	Positivo	Positivo	Positivo	Negativo	Negativo	Negativo	Negativo	Negativo	Negativo	Negativo	Negativo	Negativo	Negativo	Negativo	Negativo	Negativo	Negativo
9			2023-05-30	Negativo	Negativo	Negativo	Negativo	Negativo	Negativo	Negativo	Negativo	Negativo	Negativo	Negativo	Negativo	Negativo	Negativo	Negativo	Negativo	Negativo
10			2023-05-30	Negativo	Negativo	Negativo	Negativo	Negativo	Negativo	Negativo	Negativo	Negativo	Negativo	Negativo	Negativo	Negativo	Negativo	Negativo	Negativo	Negativo
11			2023-05-30	Negativo	Negativo	Negativo	Negativo	Negativo	Negativo	Negativo	Negativo	Negativo	Negativo	Negativo	Negativo	Negativo	Negativo	Negativo	Negativo	Negativo
12			2023-06-23	Negativo	Negativo	Negativo	Negativo	Negativo	Negativo	Negativo	Negativo	Negativo	Negativo	Negativo	Negativo	Negativo	Negativo	Negativo	Negativo	Negativo
13			2023-06-23	N/A				N/A	N/A		N/A			N/A		N/A
14			2023-06-23
15			2023-06-23
16			2023-06-23	Negativo	Negativo	Negativo	Negativo	Negativo	Negativo	Negativo	Negativo	Negativo	Negativo	Negativo	Positivo	Negativo	Negativo	Negativo	Negativo	Negativo
17			2023-06-23	N/A				N/A	N/A		N/A			N/A		N/A
18			2023-06-23
19			2023-06-23
20			2023-06-23	Negativo	Negativo	Negativo	Negativo	Negativo	Negativo	Negativo	Negativo	Negativo	Negativo	Negativo	Positivo	Negativo	Negativo	Positivo	Negativo	Negativo
21			2023-06-23	N/A				N/A	N/A		N/A			N/A		N/A
22			2023-06-23
23			2023-06-23
24			2023-06-23	Negativo	Negativo	Negativo	Negativo	Negativo	Negativo	Negativo	Negativo	Negativo	Negativo	Negativo	Positivo	Negativo	Negativo	Negativo	Negativo	Negativo
25			2023-06-23	N/A				N/A	N/A		N/A			N/A		N/A
26			2023-06-23
27			2023-06-23
28			2023-06-23	Negativo	Negativo	Negativo	Negativo	Negativo	Negativo	Negativo	Negativo	Negativo	Negativo	Negativo	Negativo	Negativo	Negativo	Positivo	Negativo	Negativo
29			2023-06-23	N/A				N/A	N/A		N/A			N/A		N/A
30			2023-06-23
31			2023-06-23
32			2023-07-03	Negativo	Negativo	Negativo	Negativo	Negativo	Negativo	Negativo	Negativo	Negativo	Negativo	Negativo	Negativo	Negativo	Negativo	Negativo	Negativo	Negativo
33			2023-07-03	Negativo	Negativo	Negativo	Negativo	Negativo	Negativo	Negativo	Negativo	Negativo	Negativo	Negativo	Negativo	Negativo	Negativo	Negativo	Negativo	Negativo
34			2023-08-18	Negativo	Negativo	Negativo	Negativo	Negativo	Negativo	Negativo	Negativo	Negativo	Negativo	Negativo	Negativo	Positivo	Negativo	Positivo	Positivo	Positivo
35			2023-08-18	Negativo	Negativo	Negativo	Negativo	Negativo	Negativo	Negativo	Negativo	Negativo	Negativo	Negativo	Negativo	Negativo	Negativo	Negativo	Negativo	Negativo
36			2023-08-23	Negativo	Negativo	Negativo	Negativo	Negativo	Negativo	Negativo	Negativo	Negativo	Negativo	Negativo	Negativo	Negativo	Negativo	Negativo	Negativo	Negativo
37			2023-08-23	Negativo	Negativo	Negativo	Negativo	Negativo	Negativo	Negativo	Negativo	Negativo	Negativo	Negativo	Negativo	Positivo	Negativo	Positivo	Positivo	Positivo
38			2023-08-23	Negativo	Negativo	Negativo	Negativo	Negativo	Negativo	Negativo	Negativo	Negativo	Negativo	Negativo	Negativo	Positivo	Negativo	Positivo	Positivo	Negativo
39			2023-08-23	Negativo	Negativo	Negativo	Negativo	Negativo	Negativo	Negativo	Negativo	Negativo	Negativo	Negativo	Negativo	Positivo	Negativo	Positivo	Positivo	Positivo
40			2023-08-23	Negativo	Negativo	Negativo	Negativo	Negativo	Negativo	Negativo	Negativo	Negativo	Negativo	Negativo	Negativo	Positivo	Negativo	Positivo	Positivo	Negativo
41			2023-08-23	Negativo	Negativo	Negativo	Negativo	Negativo	Negativo	Negativo	Negativo	Negativo	Negativo	Negativo	Negativo	Positivo	Negativo	Positivo	Positivo	Positivo
42			2023-10-20	N/A	N/A	N/A	N/A	N/A	N/A	N/A	N/A	N/A	N/A	Negativo	Negativo	N/A	N/A	N/A	N/A	N/A
43			2023-10-20	N/A	N/A	N/A	N/A	N/A	N/A	N/A	N/A	N/A	N/A	Negativo	Positivo	N/A	N/A	N/A	N/A	N/A
44			2023-10-20	N/A	N/A	N/A	N/A	N/A	N/A	N/A	N/A	N/A	N/A	Negativo	Negativo	N/A	N/A	N/A	N/A	N/A
			Fecha	RNA VIRUS
				Wenzhou Virus 8				Solinvivirus (PvSv)	PvNV (Tang, et al. 2007)		CMNV (Zhang, Q., et al., 2014)		IMNV (Poulos, B. T., & Lightner, D. V. (2006))		YHV1			TSV					Macrobrachium rosenbergii nodavirus (MrNV) and extra small virus (XSV)
															YHV 273 (Ma, H., Overstreet, R. M., & Jovonovich, J. A. (2008))	YHV-GAV OIE (Mohr, et al.(2015))		TSV (Nunan, et al.(1998); Navarro, et al.(2009))		TSV (Erickson et al., (2005))			RNA1-fragment1-F/R	RNA1-fragment2-F/R	RNA2-fragment1-F/R	RNA2-fragment2-F/R	MrNv2F/R	FL-XSV-F/R	XSV-F/R
		REPRODUCTORES		WSV8_504_F/R	WSV8_170_F/R (Nested)	WSV8_428 F/R BIOTEC	WSV8_168 F/R BIOTEC (Nested)	Cruz-Flores, et al. (2022)	Firts	Nested	Firts	Nested	Firts	Nested		YHV	GAV	9992/9195	7171/7511	VP1	VP2	VP3
1			2023-05-30	Positivo	Positivo	Positivo	Positivo	Positivo	Negativo	Negativo	Negativo	Negativo	Negativo	Negativo	Negativo	Negativo	Negativo	Negativo	Negativo	Negativo	Negativo	Negativo	Negativo	Negativo	Negativo	Negativo	Negativo	Negativo	Negativo
2			2023-05-30	Positivo	Positivo	Positivo	Positivo	Positivo	Negativo	Negativo	Negativo	Positivo	Negativo	Negativo	Negativo	Negativo	Negativo	Negativo	Negativo	Negativo	Negativo	Negativo	Negativo	Negativo	Negativo	Negativo	Negativo	Negativo	Negativo
3			2023-05-30	Positivo	Positivo	Positivo	Positivo	Positivo	Negativo	Negativo	Negativo	Positivo	Negativo	Negativo	Negativo	Negativo	Negativo	Negativo	Negativo	Negativo	Negativo	Negativo	Negativo	Negativo	Negativo	Negativo	Negativo	Negativo	Negativo
4			2023-05-30	Positivo	Positivo	Positivo	Positivo	Positivo	Negativo	Negativo	Negativo	Negativo	Negativo	Negativo	Negativo	Negativo	Negativo	Negativo	Negativo	Negativo	Negativo	Negativo	Negativo	Negativo	Negativo	Negativo	Negativo	Negativo	Negativo
5			2023-05-30	Negativo	Negativo	Positivo	Positivo	Positivo	Negativo	Negativo	Negativo	Positivo	Negativo	Negativo	Negativo	Negativo	Negativo	Negativo	Negativo	Negativo	Negativo	Positivo	Negativo	Negativo	Negativo	Negativo	Negativo	Negativo	Negativo
6			2023-05-30	Positivo	Positivo	Positivo	Positivo	Positivo	Negativo	Negativo	Negativo	Positivo	Negativo	Negativo	Negativo	Negativo	Negativo	Negativo	Negativo	Negativo	Negativo	Negativo	Negativo	Negativo	Negativo	Negativo	Negativo	Negativo	Negativo
7			2023-05-30	Positivo	Positivo	Positivo	Positivo	Positivo	Negativo	Negativo	Negativo	Negativo	Negativo	Negativo	Negativo	Negativo	Negativo	Negativo	Negativo	Negativo	Negativo	Negativo	Negativo	Negativo	Negativo	Negativo	Negativo	Negativo	Negativo
8			2023-05-30	Positivo	Positivo	Positivo	Positivo	Positivo	Negativo	Negativo	Negativo	Positivo	Negativo	Negativo	Negativo	Negativo	Negativo	Negativo	Negativo	Negativo	Negativo	Negativo	Negativo	Negativo	Negativo	Negativo	Negativo	Negativo	Negativo
9			2023-05-30	Negativo	Positivo	Positivo	Positivo	Positivo	Negativo	Negativo	Negativo	Positivo	Negativo	Negativo	Negativo	Negativo	Negativo	Negativo	Negativo	Negativo	Negativo	Negativo	Negativo	Negativo	Negativo	Negativo	Negativo	Negativo	Negativo
10			2023-05-30	Positivo	Positivo	Positivo	Positivo	Positivo	Negativo	Negativo	Negativo	Negativo	Negativo	Negativo	Negativo	Negativo	Negativo	Negativo	Negativo	Negativo	Negativo	Positivo	Negativo	Negativo	Negativo	Negativo	Negativo	Negativo	Negativo
11			2023-05-30	Positivo	Positivo	Positivo	Positivo	Positivo	Negativo	Negativo	Negativo	Negativo	Negativo	Negativo	Negativo	Negativo	Negativo	Negativo	Positivo	Negativo	Negativo	Negativo	Negativo	Negativo	Negativo	Negativo	Negativo	Negativo	Negativo
12			2023-06-23	Positivo	Positivo	Positivo	Positivo	Positivo	Negativo	Negativo			Negativo	Negativo	Negativo	Negativo	Negativo	Negativo	Negativo	Negativo	Negativo	Negativo	Negativo	Negativo	Negativo	Negativo	Negativo	Negativo	Negativo
13			2023-06-23	N/A				N/A	N/A		Positivo	Positivo	N/A		N/A			N/A					N/A
14			2023-06-23								Positivo	Positivo
15			2023-06-23								Negativo	Positivo
16			2023-06-23	Negativo	Positivo	Positivo	Positivo	Positivo	Negativo	Negativo			Negativo	Negativo	Negativo	Negativo	Negativo	Negativo	Negativo	Negativo	Negativo	Negativo	Negativo	Negativo	Negativo	Negativo	Negativo	Negativo	Negativo
17			2023-06-23	N/A				N/A	N/A		Negativo	Negativo	N/A		N/A			N/A					N/A
18			2023-06-23								Negativo	Negativo
19			2023-06-23								Negativo	Positivo
20			2023-06-23	Positivo	Positivo	Positivo	Positivo	Positivo	Negativo	Negativo			Negativo	Negativo	Negativo	Negativo	Negativo	Negativo	Negativo	Negativo	Negativo	Negativo	Negativo	Negativo	Negativo	Negativo	Negativo	Negativo	Negativo
21			2023-06-23	N/A				N/A	N/A		Positivo	Positivo	N/A		N/A			N/A					N/A
22			2023-06-23								Negativo	Positivo
23			2023-06-23								Negativo	Negativo
24			2023-06-23	Negativo	Negativo	Positivo	Positivo	Positivo	Negativo	Negativo			Negativo	Negativo	Negativo	Negativo	Negativo	Negativo	Negativo	Negativo	Negativo	Negativo	Negativo	Negativo	Negativo	Negativo	Negativo	Negativo	Negativo
25			2023-06-23	N/A				N/A	N/A		Negativo	Negativo	N/A		N/A			N/A					N/A
26			2023-06-23								Negativo	Negativo
27			2023-06-23								Negativo	Negativo
28			2023-06-23	Negativo	Positivo	Negativo	Positivo	Negativo	Negativo	Negativo			Negativo	Negativo	Negativo	Negativo	Negativo	Negativo	Negativo	Negativo	Negativo	Negativo	Negativo	Negativo	Negativo	Negativo	Negativo	Negativo	Negativo
29			2023-06-23	N/A				N/A	N/A		Negativo	Negativo	N/A		N/A			N/A					N/A
30			2023-06-23								Negativo	Negativo
31			2023-06-23								Negativo	Negativo
32			2023-07-03	Positivo	Positivo	Positivo	Positivo	Positivo	Negativo	Negativo	Negativo	Negativo	Negativo	Negativo	Negativo	Negativo	Negativo	Negativo	Negativo	Negativo	Negativo	Negativo	Negativo	Negativo	Negativo	Negativo	Negativo	Negativo	Negativo
33			2023-07-03	Negativo	Negativo	Positivo	Positivo	Positivo	Negativo	Negativo	Negativo	Negativo	Negativo	Negativo	Negativo	Negativo	Negativo	Negativo	Negativo	Negativo	Negativo	Negativo	Negativo	Negativo	Negativo	Negativo	Negativo	Negativo	Negativo
34			2023-08-18	Positivo	Positivo	Positivo	Positivo	Positivo	Negativo	Negativo	Negativo	Negativo	Negativo	Negativo	Negativo	Negativo	Negativo	Negativo	Negativo	Negativo	Negativo	Negativo	Negativo	Negativo	Negativo	Negativo	Negativo	Negativo	Negativo
35			2023-08-18	Positivo	Positivo	Positivo	Positivo	Positivo	Negativo	Negativo	Negativo	Negativo	Negativo	Negativo	Negativo	Negativo	Negativo	Negativo	Negativo	Negativo	Negativo	Negativo	Negativo	Negativo	Negativo	Negativo	Negativo	Negativo	Negativo
36			2023-08-23	Positivo	Positivo	Positivo	Positivo	Positivo	Negativo	Negativo	Negativo	Negativo	Negativo	Negativo	Negativo	Negativo	Negativo	Negativo	Negativo	Negativo	Negativo	Negativo	Negativo	Negativo	Negativo	Negativo	Negativo	Negativo	Negativo
37			2023-08-23	Positivo	Positivo	Positivo	Positivo	Positivo	Negativo	Negativo	Negativo	Negativo	Negativo	Negativo	Negativo	Negativo	Negativo	Negativo	Negativo	Negativo	Negativo	Negativo	Negativo	Negativo	Negativo	Negativo	Negativo	Negativo	Negativo
38			2023-08-23	Negativo	Positivo	Positivo	Positivo	Positivo	Negativo	Negativo	Negativo	Negativo	Negativo	Negativo	Negativo	Negativo	Negativo	Negativo	Negativo	Negativo	Negativo	Negativo	Negativo	Negativo	Negativo	Negativo	Negativo	Negativo	Negativo
39			2023-08-23	Positivo	Positivo	Positivo	Positivo	Positivo	Negativo	Negativo	Negativo	Negativo	Negativo	Negativo	Negativo	Negativo	Negativo	Negativo	Negativo	Negativo	Negativo	Negativo	Negativo	Negativo	Negativo	Negativo	Negativo	Negativo	Negativo
40			2023-08-23	Positivo	Positivo	Positivo	Positivo	Positivo	Negativo	Negativo	Negativo	Negativo	Negativo	Negativo	Negativo	Negativo	Negativo	Negativo	Negativo	Negativo	Negativo	Negativo	Negativo	Negativo	Negativo	Negativo	Negativo	Negativo	Negativo
41			2023-08-23	Negativo	Positivo	Positivo	Positivo	Positivo	Negativo	Negativo	Negativo	Negativo	Negativo	Negativo	Negativo	Negativo	Negativo	Negativo	Negativo	Negativo	Negativo	Negativo	Negativo	Negativo	Negativo	Negativo	Negativo	Negativo	Negativo
42			2023-10-20	Negativo	Negativo	Negativo	Negativo	Negativo	Negativo	Negativo	Negativo	Negativo	Negativo	Negativo	Negativo	Negativo	Negativo	Negativo	Negativo	Negativo	Negativo	Negativo	Negativo	Negativo	Negativo	Negativo	Negativo	Negativo	Negativo
43			2023-10-20	Negativo	Negativo	Negativo	Negativo	Negativo	Negativo	Negativo	Negativo	Negativo	Negativo	Negativo	Negativo	Negativo	Negativo	Negativo	Negativo	Negativo	Negativo	Negativo	Negativo	Negativo	Negativo	Negativo	Negativo	Negativo	Negativo
44			2023-10-20	Negativo	Negativo	Negativo	Negativo	Negativo	Negativo	Negativo	Negativo	Negativo	Negativo	Negativo	Negativo	Negativo	Negativo	Negativo	Negativo	Negativo	Negativo	Negativo	Negativo	Negativo	Negativo	Negativo	Negativo	Negativo	Negativo
			Fecha	Bacteria and Parasites
				Spiroplasma			Propionigenium	Vibrio Community	Rickettsia		NHPB (Aranguren et al., 2010)	EHP								Microsporidio				EMS Dangtip et al. (2015)
				CSF/R Nunan et al., (2004)	F28/R5 Bastian et al., (2004)	Pri-1/2 Ding et al., (2007)	Quantity (copies) PG16S-F/R Munkongwongsiri, et al. 2022	Thompson, et al. (2004)	Nested Ricketsia	Directo		EHP 510bp (Tang et al., 2015)	EHP Genoma 900-1000bp (Tourtip et al.,2009)	VE-EHP-SWP-365bp (Tang et al., 2017)	SWP (Jaroenlak et al., 2016)		SSU (Tangprasittipap et al., 2013)		EHP B-tubulin	Pasharawipas et al., 1994	Sokolova et al., 2015	Microsporidio Universal (Weiss & Vossbrinck, 2014)
		REPRODUCTORES							Ricketsia RLB Nested (Nunan, et al. 2003)	Ricketsia citrate synthase gene (Potts, et al. 2020)					First	Nested	First	Nested SSU				V1-1492 (Weiss & Vossbrinck, 2014)	V1-1342 (Stentiford et al., 2018)	First	Nested
1			2023-05-30	Negativo	Negativo	Negativo	52.68	Negativo	Negativo	Negativo	Negativo	Negativo	Negativo	Negativo	Negativo	Positivo	Negativo	Positivo	Negativo	Positivo	Negativo	Negativo	Negativo	Negativo	Negativo
2			2023-05-30	Negativo	Positivo	Negativo	79.91	Negativo	Negativo	Negativo	Negativo	Negativo	Negativo	Negativo	Negativo	Positivo	Negativo	Positivo	Negativo	Positivo	Negativo	Negativo	Negativo	Negativo	Negativo
3			2023-05-30	Negativo	Negativo	Negativo	1822	Negativo	Negativo	Negativo	Negativo	Negativo	Negativo	Negativo	Negativo	Positivo	Negativo	Negativo	Negativo	Positivo	Negativo	Negativo	Negativo	Negativo	Positivo
4			2023-05-30	Negativo	Negativo	Negativo	5620	Negativo	Negativo	Negativo	Negativo	Negativo	Negativo	Negativo	Negativo	Negativo	Negativo	Negativo	Negativo	Negativo	Negativo	Negativo	Negativo	Negativo	Negativo
5			2023-05-30	Negativo	Negativo	Negativo	72.92	Negativo	Negativo	Negativo	Negativo	Negativo	Negativo	Negativo	Negativo	Negativo	Negativo	Negativo	Negativo	Positivo	Negativo	Negativo	Negativo	Negativo	Negativo
6			2023-05-30	Negativo	Negativo	Negativo	22.66	Negativo	Negativo	Negativo	Negativo	Negativo	Negativo	Negativo	Negativo	Negativo	Negativo	Negativo	Negativo	Positivo	Negativo	Positivo	Negativo	Negativo	Negativo
7			2023-05-30	Negativo	Negativo	Negativo	226	Negativo	Negativo	Negativo	Negativo	Negativo	Negativo	Negativo	Negativo	Positivo	Negativo	Positivo	Negativo	Positivo	Negativo	Positivo	Negativo	Negativo	Negativo
8			2023-05-30	Negativo	Negativo	Negativo	4.14	Positivo	Negativo	Negativo	Negativo	Negativo	Negativo	Negativo	Negativo	Positivo	Negativo	Negativo	Negativo	Positivo	Negativo	Negativo	Negativo	Negativo	Negativo
9			2023-05-30	Negativo	Negativo	Negativo	6.85	Positivo	Negativo	Negativo	Negativo	Negativo	Negativo	Negativo	Negativo	Negativo	Negativo	Negativo	Negativo	Positivo	Positivo	Negativo	Negativo	Negativo	Negativo
10			2023-05-30	Negativo	Negativo	Negativo	11	Positivo	Negativo	Negativo	Negativo	Negativo	Negativo	Negativo	Negativo	Negativo	Negativo	Negativo	Negativo	Positivo	Positivo	Negativo	Negativo	Negativo	Negativo
11			2023-05-30	Negativo	Positivo	Negativo	No Ct	Negativo	Negativo	Negativo	Negativo	Negativo	Negativo	Negativo	Negativo	Negativo	Negativo	Negativo	Negativo	Negativo	Negativo	Negativo	Negativo	Negativo	Negativo
12			2023-06-23	Negativo	Negativo	Negativo	NoCt	Negativo	Positivo	Positivo	Negativo	Negativo	Negativo	Negativo	Negativo	Negativo	Negativo	Negativo	Negativo	Positivo	Positivo	Positivo	Positivo	Negativo	Negativo
13			2023-06-23	N/A			N/A	N/A	Positivo	Positivo	N/A	N/A								N/A				N/A
14			2023-06-23						Positivo	Positivo
15			2023-06-23						Positivo	Positivo
16			2023-06-23	Negativo	Negativo	Negativo	1.08	Negativo	Positivo	Positivo	Negativo	Negativo	Negativo	Negativo	Negativo	Negativo	Negativo	Negativo	Negativo	Positivo	Positivo	Positivo	Negativo	Negativo	Negativo
17			2023-06-23	N/A			N/A	N/A	Positivo	Positivo	N/A	N/A								N/A				N/A
18			2023-06-23						Positivo	Positivo
19			2023-06-23						Positivo	Positivo
20			2023-06-23	Negativo	Negativo	Negativo	148600	Negativo	Positivo	Positivo	Negativo	Negativo	Negativo	Negativo	Negativo	Negativo	Negativo	Negativo	Negativo	Positivo	Positivo	Positivo	Negativo	Negativo	Negativo
21			2023-06-23	N/A			N/A	N/A	Positivo	Positivo	N/A	N/A								N/A				N/A
22			2023-06-23						Positivo	Positivo
23			2023-06-23						Positivo	Positivo
24			2023-06-23	Negativo	Negativo	Negativo	270.5	Negativo	Negativo	Negativo	Negativo	Positivo	Negativo	Negativo	Positivo	Positivo	Negativo	Positivo	Negativo	Positivo	Negativo	Positivo	Negativo	Negativo	Negativo
25			2023-06-23	N/A			N/A	N/A	Negativo	Positivo	N/A	N/A								N/A				N/A
26			2023-06-23						Negativo	Positivo
27			2023-06-23						Negativo	Positivo
28			2023-06-23	Negativo	Negativo	Negativo	3.03	Negativo	Positivo	Positivo	Negativo	Positivo	Negativo	Negativo	Negativo	Negativo	Negativo	Negativo	Negativo	Positivo	Positivo	Positivo	Positivo	Negativo	Negativo
29			2023-06-23	N/A			N/A	N/A	Positivo	Positivo	N/A	N/A								N/A				N/A
30			2023-06-23						Positivo	Positivo
31			2023-06-23						Positivo	Positivo
32			2023-07-03	Negativo	Negativo	Negativo	2.96	Negativo	Negativo	Positivo	Negativo	Positivo	Negativo	Negativo	Negativo	Negativo	Negativo	Negativo	Negativo	Positivo	Negativo	Positivo	Negativo	Negativo	Negativo
33			2023-07-03	Negativo	Negativo	Negativo	31	Negativo	Positivo	Positivo	Negativo	Positivo	Negativo	Negativo	Negativo	Negativo	Negativo	Negativo	Negativo	Positivo	Negativo	Negativo	Negativo	Negativo	Negativo
34			2023-08-18	Negativo	Negativo	Negativo	2.76E+01	Negativo	Negativo	Negativo	Negativo	Positivo	Negativo	Negativo	Negativo	Positivo	Negativo	Positivo	Positivo	Negativo	Negativo	Negativo	Negativo	Negativo	Positivo
35			2023-08-18	Negativo	Negativo	Negativo	5.52E+00	Negativo	Negativo	Negativo	Negativo	Positivo	Positivo	Negativo	Negativo	Positivo	Negativo	Positivo	Positivo	Negativo	Negativo	Negativo	Negativo	Negativo	Negativo
36			2023-08-23	Negativo	Negativo	Negativo	1.48E+01	Negativo	Negativo	Negativo	Negativo	Positivo	Negativo	Negativo	Negativo	Positivo	Negativo	Positivo	Positivo	Negativo	Negativo	Negativo	Negativo	Negativo	Negativo
37			2023-08-23	Negativo	Negativo	Negativo	1.26E+01	Negativo	Negativo	Negativo	Negativo	Negativo	Negativo	Negativo	Negativo	Negativo	Negativo	Negativo	Positivo	Negativo	Negativo	Negativo	Negativo	Negativo	Negativo
38			2023-08-23	Negativo	Negativo	Negativo	3.09E+01	Negativo	Negativo	Negativo	Negativo	Negativo	Negativo	Negativo	Negativo	Negativo	Negativo	Negativo	Negativo	Positivo	Negativo	Negativo	Negativo	Negativo	Negativo
39			2023-08-23	Negativo	Negativo	Negativo	2.94E+01	Negativo	Negativo	Negativo	Negativo	Negativo	Negativo	Negativo	Negativo	Negativo	Negativo	Negativo	Negativo	Positivo	Negativo	Negativo	Negativo	Negativo	Positivo
40			2023-08-23	Negativo	Negativo	Negativo	1.54E+01	Negativo	Negativo	Negativo	Negativo	Positivo	Negativo	Negativo	Negativo	Positivo	Negativo	Positivo	Positivo	Positivo	Negativo	Positivo	Negativo	Negativo	Negativo
41			2023-08-23	Negativo	Negativo	Negativo	1.91E+01	Negativo	Negativo	Negativo	Negativo	Negativo	Negativo	Negativo	Negativo	Negativo	Negativo	Negativo	Negativo	Positivo	Negativo	Negativo	Negativo	Negativo	Negativo
42			2023-10-20	N/A	N/A	N/A	N/A	N/A	N/A	N/A	N/A	Negativo	Negativo	Negativo	Negativo	Negativo	Negativo	Negativo	Negativo	N/A	N/A	N/A	N/A	N/A	N/A
43			2023-10-20	N/A	N/A	N/A	N/A	N/A	N/A	N/A	N/A	Negativo	Negativo	Negativo	Negativo	Negativo	Negativo	Negativo	Negativo	N/A	N/A	N/A	N/A	N/A	N/A
44			2023-10-20	N/A	N/A	N/A	N/A	N/A	N/A	N/A	N/A	Negativo	Negativo	Negativo	Negativo	Negativo	Negativo	Negativo	Negativo	N/A	N/A	N/A	N/A	N/A	N/A
			Fecha	DNA VIRUS
				HPV				Bidnavirus (MrBdv)	DHPV		SHIV			WSSV		IHHNV (OIE. 2019)
				ANTIGUO		NUEVO	1120F/R Pantoja, C. R., & Lightner, D. V. (2000)	Gangnonngiw, et al. 2022	First (Srisala, J., 2021)	Semi-Nested (Srisala, J., 2021)	Firts SHIV-F/R1 Qiu et al.(2017)	Nested SHIV-F/R2 Qiu et al.(2017)	1834bp Qiu, et al.(2021)	Firts Lo et al.(1996a-b;1997)	Nested Lo et al.(1996a-b;1997)	309 F/R (309bp)	MG 831 F/R (831bp)	392 F/R (392bp)	389 F/R (389bp)	77012F/77353R (356bp)
				Firts H441F/R Phromjai et al.(2002)	Nested HPVnF/R Manjanaik et al. (2005)	Nested HPVnF/R Srisala et al., (2021)
		WILD VANNAMEI																			virus	eve
	1	Wild Vannamei Hembra #1	2023-05-24	Negativo	Negativo	Negativo	Negativo	Negativo	Negativo	Negativo	Negativo	Negativo	Negativo	Negativo	Negativo	Positivo	Negativo	Positivo	Positivo	Positivo
	2	Wild Vannamei Hembra #2	2023-05-24	Negativo	Negativo	Negativo	Negativo	Negativo	Negativo	Negativo	Negativo	Negativo	Negativo	Negativo	Negativo	Positivo	Negativo	Positivo	Positivo	Positivo
	3	Wild Vannamei Hembra #3	2023-05-24	Negativo	Negativo	Negativo	Negativo	Negativo	Negativo	Negativo	Negativo	Negativo	Negativo	Negativo	Negativo	Positivo	Negativo	Positivo	Positivo	Negativo
	4	Wild Vannamei Hembra #4	2023-05-24	Negativo	Negativo	Negativo	Negativo	Negativo	Negativo	Negativo	Negativo	Negativo	Negativo	Negativo	Negativo	Positivo	Negativo	Positivo	Positivo	Positivo
	5	Wild Vannamei Hembra #5	2023-05-24	Negativo	Negativo	Negativo	Negativo	Negativo	Negativo	Negativo	Negativo	Negativo	Negativo	Negativo	Negativo	Positivo	Negativo	Positivo	Positivo	Negativo
	6	Wild Vannamei Macho #1	2023-05-24	Negativo	Negativo	Negativo	Negativo	Negativo	Negativo	Negativo	Negativo	Negativo	Negativo	Negativo	Negativo	Negativo	Negativo	Negativo	Negativo	Negativo
	7	Wild Vannamei Macho #2	2023-05-24	Negativo	Negativo	Negativo	Negativo	Negativo	Negativo	Negativo	Negativo	Negativo	Negativo	Negativo	Negativo	Positivo	Negativo	Positivo	Negativo	Negativo
	8	Wild Vannamei Macho #3	2023-05-24	Negativo	Negativo	Negativo	Negativo	Negativo	Negativo	Negativo	Negativo	Negativo	Negativo	Negativo	Negativo	Positivo	Negativo	Positivo	Negativo	Negativo
	9	Wild Vannamei Macho #4	2023-05-24	Negativo	Negativo	Negativo	Negativo	Negativo	Negativo	Negativo	Negativo	Negativo	Negativo	Negativo	Negativo	Negativo	Negativo	Negativo	Negativo	Negativo
	10	Wild Vannamei Macho #5	2023-05-24	Negativo	Negativo	Negativo	Negativo	Negativo	Negativo	Negativo	Negativo	Negativo	Negativo	Negativo	Negativo	Positivo	Negativo	Negativo	Negativo	Negativo
			Fecha	RNA VIRUS
				Wenzhou Virus 8				Solinvivirus (PvSv)	PvNV (Tang, et al. 2007)		CMNV (Zhang, Q., et al., 2014)		IMNV (Poulos, B. T., & Lightner, D. V. (2006))		YHV1			TSV					Macrobrachium rosenbergii nodavirus (MrNV) and extra small virus (XSV)
															YHV 273 (Ma, H., Overstreet, R. M., & Jovonovich, J. A. (2008))	YHV-GAV OIE (Mohr, et al.(2015))		TSV (Nunan, et al.(1998); Navarro, et al.(2009))		TSV (Erickson et al., (2005))			RNA1-fragment1-F/R	RNA1-fragment2-F/R	RNA2-fragment1-F/R	RNA2-fragment2-F/R	MrNv2F/R	FL-XSV-F/R	XSV-F/R
		WILD VANNAMEI		WSV8_504_F/R	WSV8_170_F/R (Nested)	WSV8_428 F/R BIOTEC	WSV8_168 F/R BIOTEC (Nested)	Cruz-Flores, et al. (2022)	Firts	Nested	Firts	Nested	Firts	Nested		YHV	GAV	9992/9195	7171/7511	VP1	VP2	VP3
		Wild Vannamei Hembra #1	2023-05-24	Negativo	Positivo	Negativo	Negativo	Negativo	Negativo	Negativo	Negativo	Negativo	Negativo	Negativo	Negativo	Negativo	Negativo	Negativo	Negativo	Negativo	Negativo	Negativo	Negativo	Negativo	Negativo	Negativo	Negativo	Negativo	Negativo
		Wild Vannamei Hembra #2	2023-05-24	Negativo	Negativo	Negativo	Negativo	Negativo	Negativo	Negativo	Negativo	Negativo	Negativo	Negativo	Negativo	Negativo	Negativo	Negativo	Negativo	Negativo	Negativo	Negativo	Negativo	Negativo	Negativo	Negativo	Negativo	Negativo	Negativo
		Wild Vannamei Hembra #3	2023-05-24	Negativo	Positivo	Negativo	Negativo	Positivo	Negativo	Negativo	Negativo	Negativo	Negativo	Negativo	Negativo	Negativo	Negativo	Negativo	Negativo	Negativo	Negativo	Negativo	Negativo	Negativo	Negativo	Negativo	Negativo	Negativo	Negativo
		Wild Vannamei Hembra #4	2023-05-24	Negativo	Negativo	Negativo	Negativo	Negativo	Negativo	Negativo	Negativo	Negativo	Negativo	Negativo	Negativo	Negativo	Negativo	Negativo	Negativo	Negativo	Negativo	Negativo	Negativo	Negativo	Negativo	Negativo	Negativo	Negativo	Negativo
		Wild Vannamei Hembra #5	2023-05-24	Negativo	Negativo	Negativo	Negativo	Negativo	Negativo	Negativo	Negativo	Negativo	Negativo	Negativo	Negativo	Negativo	Negativo	Negativo	Negativo	Negativo	Negativo	Negativo	Negativo	Negativo	Negativo	Negativo	Negativo	Negativo	Negativo
		Wild Vannamei Macho #1	2023-05-24	Negativo	Negativo	Negativo	Negativo	Negativo	Negativo	Negativo	Negativo	Negativo	Negativo	Negativo	Negativo	Negativo	Negativo	Negativo	Negativo	Negativo	Negativo	Negativo	Negativo	Negativo	Negativo	Negativo	Negativo	Negativo	Negativo
		Wild Vannamei Macho #2	2023-05-24	Negativo	Negativo	Negativo	Negativo	Negativo	Negativo	Negativo	Negativo	Negativo	Negativo	Negativo	Negativo	Negativo	Negativo	Negativo	Negativo	Negativo	Negativo	Negativo	Negativo	Negativo	Negativo	Negativo	Negativo	Negativo	Negativo
		Wild Vannamei Macho #3	2023-05-24	Negativo	Negativo	Negativo	Negativo	Negativo	Negativo	Negativo	Negativo	Negativo	Negativo	Negativo	Negativo	Negativo	Negativo	Negativo	Negativo	Negativo	Negativo	Negativo	Negativo	Negativo	Negativo	Negativo	Negativo	Negativo	Negativo
		Wild Vannamei Macho #4	2023-05-24	Positivo	Positivo	Negativo	Negativo	Positivo	Negativo	Negativo	Negativo	Negativo	Negativo	Negativo	Negativo	Negativo	Negativo	Negativo	Negativo	Negativo	Negativo	Negativo	Negativo	Negativo	Negativo	Negativo	Negativo	Negativo	Negativo
		Wild Vannamei Macho #5	2023-05-24	Negativo	Negativo	Negativo	Negativo	Negativo	Negativo	Negativo	Negativo	Negativo	Negativo	Negativo	Negativo	Negativo	Negativo	Negativo	Negativo	Negativo	Negativo	Negativo	Negativo	Negativo	Negativo	Negativo	Negativo	Negativo	Negativo
					0.3			0.2
			Fecha	Bacteria and Parasites
				Spiroplasma			Propionigenium	Vibrio Community	Rickettsia		NHPB (Aranguren et al., 2010)	EHP								Microsporidio				EMS Dangtip et al. (2015)
				CSF/R Nunan et al., (2004)	F28/R5 Bastian et al., (2004)	Pri-1/2 Ding et al., (2007)	Quantity (copies) PG16S-F/R Munkongwongsiri, et al. 2022	Thompson, et al. (2004)	Nested Ricketsia	Directo		EHP 510bp (Tang et al., 2015)	EHP Genoma 900-1000bp (Tourtip et al.,2009)	VE-EHP-SWP-365bp (Tang et al., 2017)	SWP (Jaroenlak et al., 2016)		SSU (Tangprasittipap et al., 2013)		EHP B-tubulin	Pasharawipas et al., 1994	Sokolova et al., 2015	Microsporidio Universal (Weiss & Vossbrinck, 2014)
		WILD VANNAMEI							Ricketsia RLB Nested (Nunan, et al. 2003)	Ricketsia citrate synthase gene (Potts, et al. 2020)					First	Nested	First	Nested SSU				V1-1492 (Weiss & Vossbrinck, 2014)	V1-1342 (Stentiford et al., 2018)	First	Nested
		Wild Vannamei Hembra #1	2023-05-24	Negativo	Negativo	Negativo	0.05404	Negativo	Negativo	Negativo	Negativo	Negativo	Negativo	Negativo	Negativo	Negativo	Negativo	Negativo	Negativo	Positivo	Negativo	Negativo	Negativo	Negativo	Negativo
		Wild Vannamei Hembra #2	2023-05-24	Negativo	Negativo	Negativo	0.02211	Negativo	Negativo	Negativo	Negativo	Negativo	Negativo	Negativo	Negativo	Negativo	Negativo	Negativo	Negativo	Positivo	Negativo	Negativo	Negativo	Negativo	Negativo
		Wild Vannamei Hembra #3	2023-05-24	Negativo	Negativo	Negativo	0.03406	Positivo	Negativo	Negativo	Negativo	Negativo	Negativo	Negativo	Negativo	Negativo	Negativo	Negativo	Negativo	Positivo	Negativo	Negativo	Negativo	Negativo	Negativo
		Wild Vannamei Hembra #4	2023-05-24	Negativo	Negativo	Negativo	3.26	Positivo	Negativo	Negativo	Negativo	Negativo	Negativo	Negativo	Negativo	Negativo	Negativo	Negativo	Negativo	Positivo	Negativo	Negativo	Negativo	Negativo	Negativo
		Wild Vannamei Hembra #5	2023-05-24	Negativo	Negativo	Negativo	1.35	Positivo	Negativo	Negativo	Negativo	Negativo	Negativo	Negativo	Negativo	Negativo	Negativo	Negativo	Negativo	Positivo	Negativo	Negativo	Negativo	Negativo	Negativo
		Wild Vannamei Macho #1	2023-05-24	Negativo	Negativo	Negativo	1.79	Negativo	Negativo	Negativo	Negativo	Negativo	Negativo	Negativo	Negativo	Negativo	Negativo	Negativo	Negativo	Negativo	Negativo	Negativo	Negativo	Negativo	Negativo
		Wild Vannamei Macho #2	2023-05-24	Negativo	Negativo	Negativo	1.91	Positivo	Negativo	Negativo	Negativo	Negativo	Negativo	Negativo	Negativo	Negativo	Negativo	Negativo	Negativo	Positivo	Negativo	Negativo	Negativo	Negativo	Negativo
		Wild Vannamei Macho #3	2023-05-24	Negativo	Negativo	Negativo	0.5394	Positivo	Negativo	Negativo	Negativo	Negativo	Negativo	Negativo	Negativo	Negativo	Negativo	Negativo	Negativo	Positivo	Negativo	Negativo	Negativo	Negativo	Negativo
		Wild Vannamei Macho #4	2023-05-24	Negativo	Negativo	Negativo	9.63	Negativo	Negativo	Negativo	Negativo	Negativo	Negativo	Negativo	Negativo	Negativo	Negativo	Negativo	Negativo	Positivo	Positivo	Positivo	Negativo	Negativo	Negativo
		Wild Vannamei Macho #5	2023-05-24	Negativo	Negativo	Negativo	3.31	Positivo	Negativo	Negativo	Negativo	Negativo	Negativo	Negativo	Negativo	Negativo	Negativo	Negativo	Negativo	Positivo	Positivo	Positivo	Positivo	Negativo	Negativo
			Fecha	DNA VIRUS
				HPV				Bidnavirus (MrBdv)	DHPV		SHIV			WSSV		IHHNV (OIE. 2019)
				ANTIGUO		NUEVO	1120F/R Pantoja, C. R., & Lightner, D. V. (2000)	Gangnonngiw, et al. 2022	First (Srisala, J., 2021)	Semi-Nested (Srisala, J., 2021)	Firts SHIV-F/R1 Qiu et al.(2017)	Nested SHIV-F/R2 Qiu et al.(2017)	1834bp Qiu, et al.(2021)	Firts Lo et al.(1996a-b;1997)	Nested Lo et al.(1996a-b;1997)	309 F/R (309bp)	MG 831 F/R (831bp)	392 F/R (392bp)	389 F/R (389bp)	77012F/77353R (356bp)
				Firts H441F/R Phromjai et al.(2002)	Nested HPVnF/R Manjanaik et al. (2005)	Nested HPVnF/R Srisala et al., (2021)
		WILD Stylirostris
		Stylirostris Hembra #1	2023-05-24	Negativo	Negativo	Negativo	Negativo	Negativo	Negativo	Negativo	Negativo	Negativo	Negativo	Positivo	Positivo	Negativo	Negativo	Negativo	Negativo	Negativo
		Stylirostris Hembra #2	2023-05-24	Negativo	Negativo	Negativo	Negativo	Negativo	Negativo	Negativo	Negativo	Negativo	Negativo	Negativo	Negativo	Negativo	Negativo	Negativo	Negativo	Negativo
		Stylirostris Hembra #3	2023-05-24	Negativo	Negativo	Negativo	Negativo	Negativo	Negativo	Negativo	Negativo	Negativo	Negativo	Negativo	Negativo	Negativo	Negativo	Negativo	Negativo	Negativo
		Stylirostris Hembra #4	2023-05-24	Negativo	Negativo	Negativo	Negativo	Negativo	Negativo	Negativo	Negativo	Negativo	Negativo	Negativo	Negativo	Negativo	Negativo	Negativo	Negativo	Negativo
		Stylirostris Hembra #5	2023-05-24	Negativo	Negativo	Negativo	Negativo	Negativo	Negativo	Negativo	Negativo	Negativo	Negativo	Negativo	Negativo	Negativo	Negativo	Negativo	Negativo	Negativo
		Stylirostris Macho #1	2023-05-24	Negativo	Negativo	Negativo	Negativo	Negativo	Negativo	Negativo	Negativo	Negativo	Negativo	Negativo	Negativo	Negativo	Negativo	Negativo	Negativo	Negativo
		Stylirostris Macho #2	2023-05-24	Negativo	Negativo	Negativo	Negativo	Negativo	Negativo	Negativo	Negativo	Negativo	Negativo	Negativo	Negativo	Negativo	Negativo	Negativo	Negativo	Negativo
		Stylirostris Macho #3	2023-05-24	Negativo	Negativo	Negativo	Negativo	Negativo	Negativo	Negativo	Negativo	Negativo	Negativo	Negativo	Negativo	Negativo	Negativo	Negativo	Negativo	Negativo
			Fecha	RNA VIRUS
				Wenzhou Virus 8				Solinvivirus (PvSv)	PvNV (Tang, et al. 2007)		CMNV (Zhang, Q., et al., 2014)		IMNV (Poulos, B. T., & Lightner, D. V. (2006))		YHV1			TSV					Macrobrachium rosenbergii nodavirus (MrNV) and extra small virus (XSV)
															YHV 273 (Ma, H., Overstreet, R. M., & Jovonovich, J. A. (2008))	YHV-GAV OIE (Mohr, et al.(2015))		TSV (Nunan, et al.(1998); Navarro, et al.(2009))		TSV (Erickson et al., (2005))			RNA1-fragment1-F/R	RNA1-fragment2-F/R	RNA2-fragment1-F/R	RNA2-fragment2-F/R	MrNv2F/R	FL-XSV-F/R	XSV-F/R
		WILD Stylirostris		WSV8_504_F/R	WSV8_170_F/R (Nested)	WSV8_428 F/R BIOTEC	WSV8_168 F/R BIOTEC (Nested)	Cruz-Flores, et al. (2022)	Firts	Nested	Firts	Nested	Firts	Nested		YHV	GAV	9992/9195	7171/7511	VP1	VP2	VP3
		Stylirostris Hembra #1	2023-05-24	Negativo	Negativo	Negativo	Positivo	Positivo	Negativo	Negativo	Negativo	Negativo	Negativo	Negativo	Negativo	Negativo	Negativo	Negativo	Negativo	Negativo	Negativo	Negativo	Negativo	Negativo	Negativo	Negativo	Negativo	Negativo	Negativo
		Stylirostris Hembra #2	2023-05-24	Negativo	Negativo	Negativo	Positivo	Positivo	Negativo	Negativo	Negativo	Negativo	Negativo	Negativo	Negativo	Negativo	Negativo	Negativo	Negativo	Negativo	Negativo	Negativo	Negativo	Negativo	Negativo	Negativo	Negativo	Negativo	Negativo
		Stylirostris Hembra #3	2023-05-24	Negativo	Negativo	Negativo	Positivo	Positivo	Negativo	Negativo	Negativo	Negativo	Negativo	Negativo	Negativo	Negativo	Negativo	Negativo	Negativo	Negativo	Negativo	Negativo	Negativo	Negativo	Negativo	Negativo	Negativo	Negativo	Negativo
		Stylirostris Hembra #4	2023-05-24	Negativo	Negativo	Negativo	Positivo	Positivo	Negativo	Negativo	Negativo	Negativo	Negativo	Negativo	Negativo	Negativo	Negativo	Negativo	Negativo	Negativo	Negativo	Negativo	Negativo	Negativo	Negativo	Negativo	Negativo	Negativo	Negativo
		Stylirostris Hembra #5	2023-05-24	Positivo	Positivo	Negativo	Positivo	Positivo	Negativo	Negativo	Negativo	Negativo	Negativo	Negativo	Negativo	Negativo	Negativo	Negativo	Negativo	Negativo	Negativo	Negativo	Negativo	Negativo	Negativo	Negativo	Negativo	Negativo	Negativo
		Stylirostris Macho #1	2023-05-24	Positivo	Positivo	Negativo	Positivo	Positivo	Negativo	Negativo	Negativo	Negativo	Negativo	Negativo	Negativo	Negativo	Negativo	Negativo	Negativo	Negativo	Negativo	Negativo	Negativo	Negativo	Negativo	Negativo	Negativo	Negativo	Negativo
		Stylirostris Macho #2	2023-05-24	Positivo	Positivo	Positivo	Positivo	Positivo	Negativo	Negativo	Negativo	Negativo	Negativo	Negativo	Negativo	Negativo	Negativo	Negativo	Negativo	Negativo	Negativo	Negativo	Negativo	Negativo	Negativo	Negativo	Negativo	Negativo	Negativo
		Stylirostris Macho #3	2023-05-24	Negativo	Negativo	Negativo	Negativo	Positivo	Negativo	Negativo	Negativo	Negativo	Negativo	Negativo	Negativo	Negativo	Negativo	Negativo	Negativo	Negativo	Negativo	Negativo	Negativo	Negativo	Negativo	Negativo	Negativo	Negativo	Negativo
					0.375		0.875	1
			Fecha	Bacteria and Parasites
				Spiroplasma			Propionigenium	Vibrio Community	Rickettsia		NHPB (Aranguren et al., 2010)	EHP								Microsporidio				EMS Dangtip et al. (2015)
				CSF/R Nunan et al., (2004)	F28/R5 Bastian et al., (2004)	Pri-1/2 Ding et al., (2007)	Quantity (copies) PG16S-F/R Munkongwongsiri, et al. 2022	Thompson, et al. (2004)	Nested Ricketsia	Directo		EHP 510bp (Tang et al., 2015)	EHP Genoma 900-1000bp (Tourtip et al.,2009)	VE-EHP-SWP-365bp (Tang et al., 2017)	SWP (Jaroenlak et al., 2016)		SSU (Tangprasittipap et al., 2013)		EHP B-tubulin	Pasharawipas et al., 1994	Sokolova et al., 2015	Microsporidio Universal (Weiss & Vossbrinck, 2014)
		WILD Stylirostris							Ricketsia RLB Nested (Nunan, et al. 2003)	Ricketsia citrate synthase gene (Potts, et al. 2020)					First	Nested	First	Nested SSU				V1-1492 (Weiss & Vossbrinck, 2014)	V1-1342 (Stentiford et al., 2018)	First	Nested
		Stylirostris Hembra #1	2023-06-24	Negativo	Negativo	Negativo	6.67	Positivo	Negativo	Negativo	Negativo	Negativo	Negativo	Negativo	Negativo	Negativo	Negativo	Negativo	Negativo	Positivo	Negativo	Positivo	Negativo	Negativo	Negativo
		Stylirostris Hembra #2	2023-06-24	Negativo	Negativo	Negativo	4.1	Positivo	Negativo	Negativo	Negativo	Negativo	Negativo	Negativo	Negativo	Negativo	Negativo	Positivo	Negativo	Positivo	Negativo	Positivo	Positivo	Negativo	Negativo
		Stylirostris Hembra #3	2023-06-24	Negativo	Negativo	Negativo	4.53	Positivo	Negativo	Negativo	Negativo	Negativo	Negativo	Negativo	Negativo	Negativo	Negativo	Negativo	Negativo	Positivo	Negativo	Positivo	Positivo	Negativo	Negativo
		Stylirostris Hembra #4	2023-06-24	Negativo	Negativo	Negativo	1.03	Negativo	Negativo	Negativo	Negativo	Negativo	Negativo	Negativo	Negativo	Negativo	Negativo	Negativo	Negativo	Positivo	Negativo	Negativo	Negativo	Negativo	Negativo
		Stylirostris Hembra #5	2023-06-24	Negativo	Negativo	Negativo	0.3719	Negativo	Negativo	Negativo	Negativo	Negativo	Negativo	Negativo	Negativo	Negativo	Negativo	Negativo	Negativo	Positivo	Negativo	Positivo	Negativo	Negativo	Negativo
		Stylirostris Macho #1	2023-06-24	Negativo	Negativo	Negativo	2.36	Positivo	Negativo	Negativo	Negativo	Negativo	Negativo	Negativo	Negativo	Negativo	Negativo	Negativo	Negativo	Positivo	Negativo	Positivo	Negativo	Negativo	Negativo
		Stylirostris Macho #2	2023-06-24	Negativo	Negativo	Negativo	2.03	Negativo	Negativo	Negativo	Negativo	Negativo	Negativo	Negativo	Negativo	Negativo	Negativo	Negativo	Negativo	Negativo	Negativo	Negativo	Negativo	Negativo	Negativo
		Stylirostris Macho #3	2023-06-24	Negativo	Negativo	Negativo	3.55	Positivo	Negativo	Negativo	Negativo	Negativo	Negativo	Negativo	Negativo	Negativo	Negativo	Negativo	Negativo	Positivo	Negativo	Positivo	Positivo	Negativo	Negativo

## Sheet: Region 3 PCR
Post Larva
Grupo	Piscina		Fecha	DNA VIRUS
				HPV				Bidnavirus (MrBdv)	DHPV		DIV-1			WSSV		IHHNV (OIE. 2019)				Virus	eve
				ANTIGUO		NUEVO	1120F/R Pantoja, C. R., & Lightner, D. V. (2000)	Gangnonngiw, et al. 2022	First (Srisala, J., 2021)	Semi-Nested (Srisala, J., 2021)	Firts SHIV-F/R1 Qiu et al.(2017)	Nested SHIV-F/R2 Qiu et al.(2017)	1834bp Qiu, et al.(2021)	Firts Lo et al.(1996a-b;1997)	Nested Lo et al.(1996a-b;1997)	309 F/R (309bp)	392 F/R (392bp)	389 F/R (389bp)	77012F/77353R (356bp)
				Firts H441F/R Phromjai et al.(2002)	Nested HPVnF/R Manjanaik et al. (2005)	Nested HPVnF/R Srisala et al., (2021)
			2023-05-18	Negativo	Positivo	Negativo	Negativo	Negativo	Negativo	Negativo	Negativo	Negativo	Negativo	Negativo	Negativo	Negativo	Negativo	Negativo	Negativo
			2023-07-17	Negativo	Negativo	Negativo	Negativo	Negativo	Negativo	Negativo	Negativo	Negativo	Negativo	Negativo	Positivo	Negativo	Negativo	Positivo	Negativo
			2023-07-17	Negativo	Negativo	Negativo	Negativo	Negativo	Negativo	Negativo	Negativo	Negativo	Negativo	Negativo	Negativo	Negativo	Negativo	Negativo	Negativo
Grupo	Piscina		Fecha	RNA VIRUS
				Wenzhou Virus 8				Solinvivirus (PvSv)	PvNV (Tang, et al. 2007)		CMNV (Zhang, Q., et al., 2014)		IMNV (Poulos, B. T., & Lightner, D. V. (2006))		YHV1			TSV					Macrobrachium rosenbergii nodavirus (MrNV) and extra small virus (XSV)
															YHV 273 (Ma, H., Overstreet, R. M., & Jovonovich, J. A. (2008))	YHV-GAV OIE (Mohr, et al.(2015))		TSV (Nunan, et al.(1998); Navarro, et al.(2009))		TSV (Erickson et al., (2005))			RNA1-fragment1-F/R	RNA1-fragment2-F/R	RNA2-fragment1-F/R	RNA2-fragment2-F/R	MrNv2F/R	FL-XSV-F/R	XSV-F/R
				WSV8_504_F/R	WSV8_170_F/R (Nested)	WSV8_428 F/R BIOTEC	WSV8_168 F/R BIOTEC (Nested)	Cruz-Flores, et al. (2022)	Firts	Nested	Firts	Nested	Firts	Nested		YHV	GAV	9992/9195	7171/7511	VP1	VP2	VP3
			2023-05-18	Positivo	Positivo	Positivo	Positivo	Positivo	Negativo	Negativo	Negativo	Negativo	Negativo	Negativo	Negativo	Negativo	Negativo	Negativo	Negativo	Negativo	Negativo	Negativo	Negativo	Negativo	Negativo	Negativo	Negativo	Negativo	Negativo
			2023-07-17	Negativo	Positivo	Negativo	Negativo	Negativo	Negativo	Negativo	Negativo	Negativo	Negativo	Negativo	Negativo	Negativo	Negativo	Negativo	Negativo	Negativo	Negativo	Negativo	Negativo	Negativo	Negativo	Negativo	Negativo	Negativo	Negativo
			2023-07-17	Negativo	Positivo	Negativo	Positivo	Positivo	Negativo	Negativo	Negativo	Negativo	Negativo	Negativo	Negativo	Negativo	Negativo	Negativo	Negativo	Negativo	Negativo	Negativo	Negativo	Negativo	Negativo	Negativo	Negativo	Negativo	Negativo
Grupo	Piscina		Fecha	Bacteria and Parasites
				Spiroplasma			Propionigenium	Vibrio Community	Rickettsia		NHPB	EHP								Microsporidio				EMS
				CSF/R Nunan et al., (2004)	F28/R5 Bastian et al., (2004)	Pri-1/2 Ding et al., (2007)	Quantity (copies) PG16S-F/R Munkongwongsiri, et al. 2022	Thompson, et al. (2004)	Nested Rickettsia	Directo	(Aranguren et al., 2010)	EHP 510bp (Tang et al., 2015)	EHP Genoma 900-1000bp (Tourtip et al.,2009)	VE-EHP-SWP-365bp (Tang et al., 2017)	EHP B-tubulin	SSU (Tangprasittipap et al., 2013)		SWP (Jaroenlak et al., 2016)		Pasharawipas et al., 1994	Sokolova et al., 2015	Microsporidio Universal (Weiss & Vossbrinck, 2014)		Dangtip et al. (2015)
									Rickettsia RLB Nested (Nunan, et al. 2003)	Rickettsia citrate synthase gene (Potts, et al. 2020)						First	Nested SSU	First	Nested			V1-1492 (Weiss & Vossbrinck, 2014)	V1-1342 (Stentiford et al., 2018)	First	Nested
			2023-05-18	Negativo	Negativo	Negativo	737	Positivo	Negativo	Negativo	Negativo	Negativo	Negativo	Negativo	Negativo	Negativo	Negativo	Negativo	Negativo	Negativo	Negativo	Negativo	Negativo	Negativo	Negativo
			2023-07-17	Negativo	Negativo	Negativo	NoCt	Negativo	Negativo	Negativo	Negativo	Negativo	Negativo	Negativo	Negativo	Negativo	Negativo	Negativo	Negativo	Positivo	Negativo	Negativo	Negativo	Negativo	Negativo
			2023-07-17	Negativo	Negativo	Negativo	NoCt	Negativo	Negativo	Negativo	Negativo	Negativo	Negativo	Negativo	Negativo	Negativo	Negativo	Negativo	Negativo	Negativo	Negativo	Negativo	Negativo	Negativo	Negativo
Pequeno-Mediano
		Fecha	DNA VIRUS
			HPV				Bidnavirus (MrBdv)	DHPV		DIV-1			WSSV		IHHNV (OIE. 2019)
			ANTIGUO		NUEVO	1120F/R Pantoja, C. R., & Lightner, D. V. (2000)	Gangnonngiw, et al. 2022	First (Srisala, J., 2021)	Semi-Nested (Srisala, J., 2021)	Firts SHIV-F/R1 Qiu et al.(2017)	Nested SHIV-F/R2 Qiu et al.(2017)	1834bp Qiu, et al.(2021)	Firts Lo et al.(1996a-b;1997)	Nested Lo et al.(1996a-b;1997)	309 F/R (309bp)	MG 831 F/R (831bp)	392 F/R (392bp)	389 F/R (389bp)	77012F/77353R (356bp)
			Firts H441F/R Phromjai et al.(2002)	Nested HPVnF/R Manjanaik et al. (2005)	Nested HPVnF/R Srisala et al., (2021)
		2023-03-23	Negativo	Negativo	Negativo	Negativo	Negativo	Negativo	Negativo	Negativo	Positivo	Negativo	Negativo	Negativo	Negativo	Negativo	Negativo	Negativo	Negativo
		2023-03-23	Negativo	Negativo	Negativo	Negativo	Negativo	Negativo	Negativo	Negativo	Negativo	Negativo	Negativo	Negativo	Negativo	Negativo	Negativo	Negativo	Negativo
		2023-03-23	Negativo	Negativo	Negativo	Negativo	Negativo	Negativo	Negativo	Negativo	Negativo	Negativo	Negativo	Negativo	Negativo	Negativo	Negativo	Negativo	Negativo
		2023-03-23	Negativo	Negativo	Negativo	Negativo	Negativo	Negativo	Negativo	Negativo	Negativo	Negativo	Negativo	Negativo	Negativo	Negativo	Negativo	Negativo	Negativo
		2023-03-23	Negativo	Negativo	Negativo	Negativo	Negativo	Negativo	Negativo	Negativo	Positivo	Negativo	Negativo	Negativo	Negativo	Negativo	Negativo	Negativo	Negativo
		2023-03-23	Negativo	Negativo	Negativo	Negativo	Negativo	Negativo	Negativo	Negativo	Positivo	Negativo	Negativo	Negativo	Negativo	Negativo	Negativo	Negativo	Negativo
		2023-03-23	Negativo	Negativo	Negativo	Negativo	Negativo	Negativo	Negativo	Negativo	Positivo	Negativo	Negativo	Negativo	Negativo	Negativo	Negativo	Negativo	Negativo
		2023-03-23	Negativo	Negativo	Negativo	Negativo	Negativo	Negativo	Negativo	Negativo	Positivo	Negativo	Negativo	Negativo	Negativo	Negativo	Negativo	Negativo	Negativo
		Fecha	RNA VIRUS
			Wenzhou Virus 8				Solinvivirus (PvSv)	PvNV (Tang, et al. 2007)		CMNV (Zhang, Q., et al., 2014)		IMNV (Poulos, B. T., & Lightner, D. V. (2006))		YHV1			TSV					Macrobrachium rosenbergii nodavirus (MrNV) and extra small virus (XSV)
														YHV 273 (Ma, H., Overstreet, R. M., & Jovonovich, J. A. (2008))	YHV-GAV OIE (Mohr, et al.(2015))		TSV (Nunan, et al.(1998); Navarro, et al.(2009))		TSV (Erickson et al., (2005))			RNA1-fragment1-F/R	RNA1-fragment2-F/R	RNA2-fragment1-F/R	RNA2-fragment2-F/R	MrNv2F/R	FL-XSV-F/R	XSV-F/R
			WSV8_504_F/R	WSV8_170_F/R (Nested)	WSV8_428 F/R BIOTEC	WSV8_168 F/R BIOTEC (Nested)	Cruz-Flores, et al. (2022)	Firts	Nested	Firts	Nested	Firts	Nested		YHV	GAV	9992/9195	7171/7511	VP1	VP2	VP3
		2023-03-23	Positivo	Positivo	Negativo	Positivo	Positivo	Negativo	Negativo	Negativo	Negativo	Negativo	Negativo	Negativo	Negativo	Negativo	Negativo	Negativo	Negativo	Negativo	Negativo	Negativo	Negativo	Negativo	Negativo	Negativo	Negativo	Negativo
		2023-03-23	Negativo	Negativo	Positivo	Positivo	Positivo	Negativo	Negativo	Negativo	Negativo	Negativo	Negativo	Negativo	Negativo	Negativo	Negativo	Negativo	Negativo	Negativo	Negativo	Negativo	Negativo	Negativo	Negativo	Negativo	Negativo	Negativo
		2023-03-23	Positivo	Positivo	Negativo	Positivo	Positivo	Negativo	Negativo	Negativo	Negativo	Negativo	Negativo	Negativo	Negativo	Negativo	Negativo	Negativo	Negativo	Negativo	Negativo	Negativo	Negativo	Negativo	Negativo	Negativo	Negativo	Negativo
		2023-03-23	Negativo	Negativo	Negativo	Positivo	Positivo	Negativo	Negativo	Negativo	Negativo	Negativo	Negativo	Negativo	Negativo	Negativo	Negativo	Negativo	Negativo	Negativo	Negativo	Negativo	Negativo	Negativo	Negativo	Negativo	Negativo	Negativo
		2023-03-23	Negativo	Positivo	Negativo	Positivo	Positivo	Negativo	Negativo	Negativo	Negativo	Negativo	Negativo	Negativo	Negativo	Negativo	Negativo	Negativo	Negativo	Negativo	Negativo	Negativo	Negativo	Negativo	Negativo	Negativo	Negativo	Negativo
		2023-03-23	Negativo	Negativo	Negativo	Positivo	Positivo	Negativo	Negativo	Negativo	Negativo	Negativo	Negativo	Negativo	Negativo	Negativo	Negativo	Negativo	Negativo	Negativo	Negativo	Negativo	Negativo	Negativo	Negativo	Negativo	Negativo	Negativo
		2023-03-23	Negativo	Positivo	Negativo	Positivo	Positivo	Negativo	Negativo	Negativo	Negativo	Negativo	Negativo	Negativo	Negativo	Negativo	Negativo	Negativo	Negativo	Negativo	Negativo	Negativo	Negativo	Negativo	Negativo	Negativo	Negativo	Negativo
		2023-03-23	Positivo	Positivo	Negativo	Positivo	Positivo	Negativo	Negativo	Negativo	Negativo	Negativo	Negativo	Negativo	Negativo	Negativo	Negativo	Negativo	Negativo	Negativo	Negativo	Negativo	Negativo	Negativo	Negativo	Negativo	Negativo	Negativo
		Fecha	Bacteria and Parasites
			Spiroplasma			Propionigenium	Vibrio Community	Rickettsia		NHPB (Aranguren et al., 2010)	EHP								Microsporidio				EMS Dangtip et al. (2015)
			CSF/R Nunan et al., (2004)	F28/R5 Bastian et al., (2004)	Pri-1/2 Ding et al., (2007)	Quantity (copies) PG16S-F/R Munkongwongsiri, et al. 2022	Thompson, et al. (2004)	Nested Ricketsia	Directo		EHP 510bp (Tang et al., 2015)	EHP Genoma 900-1000bp (Tourtip et al.,2009)	VE-EHP-SWP-365bp (Tang et al., 2017)	SWP (Jaroenlak et al., 2016)		SSU (Tangprasittipap et al., 2013)		EHP B-tubulin	Pasharawipas et al., 1994	Sokolova et al., 2015	Microsporidio Universal (Weiss & Vossbrinck, 2014)
								Ricketsia RLB Nested (Nunan, et al. 2003)	Ricketsia citrate synthase gene (Potts, et al. 2020)					First	Nested	First	Nested SSU				V1-1492 (Weiss & Vossbrinck, 2014)	V1-1342 (Stentiford et al., 2018)	First	Nested
		2023-03-23	Negativo	Negativo	Positivo	No Ct	Negativo	Negativo	Negativo	Negativo	Negativo	Negativo	Negativo	Negativo	Negativo	Negativo	Negativo	Negativo	Positivo	Positivo	Positivo	Negativo	Negativo	Negativo
		2023-03-23	Negativo	Negativo	Positivo	30.36	Negativo	Negativo	Positivo	Negativo	Negativo	Negativo	Negativo	Negativo	Negativo	Negativo	Negativo	Negativo	Positivo	Positivo	Positivo	Positivo	Negativo	Negativo
		2023-03-23	Negativo	Negativo	Positivo	23.82	Negativo	Negativo	Positivo	Negativo	Negativo	Negativo	Negativo	Negativo	Negativo	Negativo	Negativo	Negativo	Positivo	Negativo	Positivo	Negativo	Negativo	Negativo
		2023-03-23	Negativo	Negativo	Positivo	219.8	Negativo	Negativo	Negativo	Negativo	Negativo	Positivo	Negativo	Negativo	Negativo	Negativo	Negativo	Negativo	Positivo	Negativo	Negativo	Negativo	Negativo	Negativo
		2023-03-23	Negativo	Negativo	Positivo	591800	Negativo	Negativo	Negativo	Negativo	Negativo	Positivo	Negativo	Negativo	Negativo	Negativo	Negativo	Negativo	Positivo	Negativo	Negativo	Negativo	Negativo	Negativo
		2023-03-23	Negativo	Negativo	Positivo	59.09	Negativo	Negativo	Positivo	Negativo	Negativo	Positivo	Negativo	Negativo	Negativo	Negativo	Negativo	Negativo	Positivo	Negativo	Negativo	Negativo	Negativo	Negativo
		2023-03-23	Negativo	Negativo	Positivo	413.2	Negativo	Negativo	Positivo	Negativo	Negativo	Positivo	Negativo	Negativo	Negativo	Negativo	Negativo	Negativo	Positivo	Negativo	Negativo	Negativo	Negativo	Negativo
		2023-03-23	Positivo	Negativo	Positivo	7143	Negativo	Negativo	Positivo	Negativo	Negativo	Positivo	Negativo	Negativo	Negativo	Negativo	Negativo	Negativo	Positivo	Negativo	Positivo	Negativo	Negativo	Negativo
Reproductor
Grupo	Piscina		Fecha	DNA VIRUS
				HPV				Bidnavirus (MrBdv)	DHPV		DIV-1			WSSV		IHHNV (OIE. 2019)
				ANTIGUO		NUEVO	1120F/R Pantoja, C. R., & Lightner, D. V. (2000)	Gangnonngiw, et al. 2022	First (Srisala, J., 2021)	Semi-Nested (Srisala, J., 2021)	Firts SHIV-F/R1 Qiu et al.(2017)	Nested SHIV-F/R2 Qiu et al.(2017)	1834bp Qiu, et al.(2021)	Firts Lo et al.(1996a-b;1997)	Nested Lo et al.(1996a-b;1997)	309 F/R (309bp)	392 F/R (392bp)	389 F/R (389bp)	77012F/77353R (356bp)
				Firts H441F/R Phromjai et al.(2002)	Nested HPVnF/R Manjanaik et al. (2005)	Nested HPVnF/R Srisala et al., (2021)
			2023-07-17	Negativo	Negativo	Negativo	Negativo	Negativo	Negativo	Negativo	Negativo	Negativo	Negativo	Negativo	Positivo	Negativo	Negativo	Negativo	Negativo
			2023-07-17	Negativo	Negativo	Negativo	Negativo	Negativo	Negativo	Negativo	Negativo	Negativo	Negativo	Negativo	Negativo	Negativo	Negativo	Negativo	Negativo
			2023-07-17	Negativo	Negativo	Negativo	Negativo	Negativo	Negativo	Negativo	Negativo	Negativo	Negativo	Negativo	Positivo	Negativo	Negativo	Negativo	Negativo
			2023-07-17	Negativo	Negativo	Negativo	Negativo	Negativo	Negativo	Negativo	Negativo	Negativo	Negativo	Negativo	Positivo	Negativo	Negativo	Negativo	Negativo
			2023-07-17	Negativo	Negativo	Negativo	Negativo	Negativo	Negativo	Negativo	Negativo	Negativo	Negativo	Negativo	Positivo	Negativo	Negativo	Negativo	Negativo
			2023-07-17	Negativo	Negativo	Negativo	Negativo	Negativo	Negativo	Negativo	Negativo	Negativo	Negativo	Negativo	Positivo	Negativo	Negativo	Negativo	Negativo
			2023-07-17	Negativo	Negativo	Negativo	Negativo	Negativo	Negativo	Negativo	Negativo	Negativo	Negativo	Negativo	Positivo	Negativo	Negativo	Negativo	Negativo
			2023-07-17	Negativo	Negativo	Negativo	Negativo	Negativo	Negativo	Negativo	Negativo	Negativo	Negativo	Negativo	Positivo	Negativo	Negativo	Negativo	Negativo
			2023-07-17	Negativo	Negativo	Negativo	Negativo	Negativo	Negativo	Negativo	Negativo	Negativo	Negativo	Negativo	Positivo	Negativo	Negativo	Negativo	Negativo
			2023-07-17	Negativo	Negativo	Negativo	Negativo	Negativo	Negativo	Negativo	Negativo	Negativo	Negativo	Negativo	Positivo	Negativo	Negativo	Negativo	Negativo
Grupo	Piscina		Fecha	RNA VIRUS
				Wenzhou Virus 8				Solinvivirus (PvSv)	PvNV (Tang, et al. 2007)		CMNV (Zhang, Q., et al., 2014)		IMNV (Poulos, B. T., & Lightner, D. V. (2006))		YHV1			TSV					Macrobrachium rosenbergii nodavirus (MrNV) and extra small virus (XSV)
															YHV 273 (Ma, H., Overstreet, R. M., & Jovonovich, J. A. (2008))	YHV-GAV OIE (Mohr, et al.(2015))		TSV (Nunan, et al.(1998); Navarro, et al.(2009))		TSV (Erickson et al., (2005))			RNA1-fragment1-F/R	RNA1-fragment2-F/R	RNA2-fragment1-F/R	RNA2-fragment2-F/R	MrNv2F/R	FL-XSV-F/R	XSV-F/R
				WSV8_504_F/R	WSV8_170_F/R (Nested)	WSV8_428 F/R BIOTEC	WSV8_168 F/R BIOTEC (Nested)	Cruz-Flores, et al. (2022)	Firts	Nested	Firts	Nested	Firts	Nested		YHV	GAV	9992/9195	7171/7511	VP1	VP2	VP3
			2023-07-17	Negativo	Negativo	Negativo	Negativo	Negativo	Negativo	Negativo	Negativo	Negativo	Negativo	Negativo	Negativo	Negativo	Negativo	Negativo	Negativo	Negativo	Negativo	Negativo	Negativo	Negativo	Negativo	Negativo	Negativo	Negativo	Negativo
			2023-07-17	Negativo	Negativo	Negativo	Negativo	Negativo	Negativo	Negativo	Negativo	Negativo	Negativo	Negativo	Negativo	Negativo	Negativo	Negativo	Negativo	Negativo	Negativo	Negativo	Negativo	Negativo	Negativo	Negativo	Negativo	Negativo	Negativo
			2023-07-17	Negativo	Negativo	Negativo	Positivo	Negativo	Negativo	Negativo	Negativo	Negativo	Negativo	Negativo	Negativo	Negativo	Negativo	Negativo	Negativo	Negativo	Negativo	Negativo	Negativo	Negativo	Negativo	Negativo	Negativo	Negativo	Negativo
			2023-07-17	Negativo	Negativo	Negativo	Negativo	Negativo	Negativo	Negativo	Negativo	Negativo	Negativo	Negativo	Negativo	Negativo	Negativo	Negativo	Negativo	Negativo	Negativo	Negativo	Negativo	Negativo	Negativo	Negativo	Negativo	Negativo	Negativo
			2023-07-17	Negativo	Negativo	Negativo	Positivo	Positivo	Negativo	Negativo	Negativo	Negativo	Negativo	Negativo	Negativo	Negativo	Negativo	Negativo	Negativo	Negativo	Negativo	Negativo	Negativo	Negativo	Negativo	Negativo	Negativo	Negativo	Negativo
			2023-07-17	Negativo	Negativo	Negativo	Negativo	Negativo	Negativo	Negativo	Negativo	Negativo	Negativo	Negativo	Negativo	Negativo	Negativo	Negativo	Negativo	Negativo	Negativo	Negativo	Negativo	Negativo	Negativo	Negativo	Negativo	Negativo	Negativo
			2023-07-17	Negativo	Negativo	Negativo	Negativo	Negativo	Negativo	Negativo	Negativo	Negativo	Negativo	Negativo	Negativo	Negativo	Negativo	Negativo	Negativo	Negativo	Negativo	Negativo	Negativo	Negativo	Negativo	Negativo	Negativo	Negativo	Negativo
			2023-07-17	Negativo	Negativo	Negativo	Negativo	Negativo	Negativo	Negativo	Negativo	Negativo	Negativo	Negativo	Negativo	Negativo	Negativo	Negativo	Negativo	Negativo	Negativo	Negativo	Negativo	Negativo	Negativo	Negativo	Negativo	Negativo	Negativo
			2023-07-17	Negativo	Negativo	Negativo	Negativo	Negativo	Negativo	Negativo	Negativo	Negativo	Negativo	Negativo	Negativo	Negativo	Negativo	Negativo	Negativo	Negativo	Negativo	Negativo	Negativo	Negativo	Negativo	Negativo	Negativo	Negativo	Negativo
			2023-07-17	Negativo	Negativo	Negativo	Positivo	Negativo	Negativo	Negativo	Negativo	Negativo	Negativo	Negativo	Negativo	Negativo	Negativo	Negativo	Negativo	Negativo	Negativo	Negativo	Negativo	Negativo	Negativo	Negativo	Negativo	Negativo	Negativo
Grupo	Piscina		Fecha	Bacteria and Parasites
				Spiroplasma			Propionigenium	Vibrio Community	Rickettsia		NHPB	EHP								Microsporidio				EMS
				CSF/R Nunan et al., (2004)	F28/R5 Bastian et al., (2004)	Pri-1/2 Ding et al., (2007)	Quantity (copies) PG16S-F/R Munkongwongsiri, et al. 2022	Thompson, et al. (2004)	Nested Rickettsia	Directo	(Aranguren et al., 2010)	EHP 510bp (Tang et al., 2015)	EHP Genoma 900-1000bp (Tourtip et al.,2009)	VE-EHP-SWP-365bp (Tang et al., 2017)	EHP B-tubulin	SWP (Jaroenlak et al., 2016)		SSU (Tangprasittipap et al., 2013)		Pasharawipas et al., 1994	Sokolova et al., 2015	Microsporidio Universal (Weiss & Vossbrinck, 2014)		Dangtip et al. (2015)
									Rickettsia RLB Nested (Nunan, et al. 2003)	Rickettsia citrate synthase gene (Potts, et al. 2020)						First	Nested SSU	First	Nested			V1-1492 (Weiss & Vossbrinck, 2014)	V1-1342 (Stentiford et al., 2018)	First	Nested
			2023-07-17	Negativo	Negativo	Negativo	0.05613	Negativo	Negativo	Negativo	Negativo	Negativo	Negativo	Negativo	Negativo	Negativo	Negativo	Negativo	Negativo	Negativo	Negativo	Negativo	Negativo	Negativo	Negativo
			2023-07-17	Negativo	Negativo	Negativo	NoCt	Negativo	Negativo	Negativo	Negativo	Negativo	Negativo	Negativo	Negativo	Negativo	Negativo	Negativo	Negativo	Positivo	Negativo	Positivo	Negativo	Negativo	Negativo
			2023-07-17	Negativo	Negativo	Negativo	0.04179	Negativo	Negativo	Negativo	Negativo	Negativo	Negativo	Negativo	Negativo	Negativo	Negativo	Negativo	Negativo	Positivo	Negativo	Positivo	Negativo	Negativo	Negativo
			2023-07-17	Negativo	Negativo	Negativo	NoCt	Negativo	Negativo	Negativo	Negativo	Negativo	Negativo	Negativo	Negativo	Negativo	Negativo	Negativo	Negativo	Positivo	Negativo	Positivo	Negativo	Negativo	Negativo
			2023-07-17	Negativo	Negativo	Negativo	NoCt	Positivo	Negativo	Negativo	Negativo	Negativo	Negativo	Negativo	Negativo	Negativo	Negativo	Negativo	Negativo	Positivo	Negativo	Negativo	Negativo	Negativo	Negativo
			2023-07-17	Negativo	Negativo	Negativo	NoCt	Positivo	Negativo	Negativo	Negativo	Negativo	Negativo	Negativo	Negativo	Negativo	Negativo	Negativo	Negativo	Positivo	Negativo	Positivo	Negativo	Negativo	Negativo
			2023-07-17	Negativo	Negativo	Negativo	0.335	Negativo	Negativo	Negativo	Negativo	Negativo	Negativo	Negativo	Negativo	Negativo	Negativo	Negativo	Negativo	Positivo	Negativo	Negativo	Negativo	Negativo	Negativo
			2023-07-17	Negativo	Negativo	Negativo	NoCt	Negativo	Negativo	Negativo	Negativo	Negativo	Negativo	Negativo	Negativo	Negativo	Negativo	Negativo	Negativo	Negativo	Negativo	Positivo	Negativo	Negativo	Negativo
			2023-07-17	Negativo	Negativo	Negativo	NoCt	Negativo	Negativo	Negativo	Negativo	Negativo	Negativo	Negativo	Negativo	Negativo	Negativo	Negativo	Negativo	Positivo	Negativo	Negativo	Negativo	Negativo	Negativo
			2023-07-17	Negativo	Negativo	Negativo	NoCt	Negativo	Negativo	Negativo	Negativo	Negativo	Negativo	Negativo	Negativo	Negativo	Negativo	Negativo	Negativo	Positivo	Negativo	Positivo	Negativo	Negativo	Negativo
P. monodon- Reproductores
Grupo	Piscina		Fecha	DNA VIRUS
				HPV				Bidnavirus (MrBdv)	DHPV		DIV-1			WSSV		IHHNV (OIE. 2019)
				ANTIGUO		NUEVO	1120F/R Pantoja, C. R., & Lightner, D. V. (2000)	Gangnonngiw, et al. 2022	First (Srisala, J., 2021)	Semi-Nested (Srisala, J., 2021)	Firts SHIV-F/R1 Qiu et al.(2017)	Nested SHIV-F/R2 Qiu et al.(2017)	1834bp Qiu, et al.(2021)	Firts Lo et al.(1996a-b;1997)	Nested Lo et al.(1996a-b;1997)	309 F/R (309bp)	MG 831 F/R (831bp)	392 F/R (392bp)	389 F/R (389bp)	77012F/77353R (356bp)
				Firts H441F/R Phromjai et al.(2002)	Nested HPVnF/R Manjanaik et al. (2005)	Nested HPVnF/R Srisala et al., (2021)
			2023-09-27	Negativo	Negativo	Negativo	Negativo	Negativo	Negativo	Negativo	Negativo	Negativo	Negativo	Negativo	Negativo	Negativo	Positivo	Positivo	Positivo	Positivo	Positivo Inserción (EVE) Monodon
			2023-09-27	Negativo	Negativo	Negativo	Negativo	Negativo	Negativo	Negativo	Negativo	Negativo	Negativo	Negativo	Negativo	Negativo	Positivo	Negativo	Negativo	Negativo	Positivo Inserción (EVE) Monodon
			2023-09-27	Negativo	Negativo	Negativo	Negativo	Negativo	Negativo	Negativo	Negativo	Negativo	Negativo	Negativo	Negativo	Negativo	Positivo	Negativo	Negativo	Negativo	Positivo Inserción (EVE) Monodon
			2023-09-27	Negativo	Negativo	Negativo	Negativo	Negativo	Negativo	Negativo	Negativo	Negativo	Negativo	Negativo	Negativo	Negativo	Positivo	Negativo	Positivo	Negativo	Positivo Inserción (EVE) Monodon
Grupo	Piscina		Fecha	RNA VIRUS
				Wenzhou Virus 8				Solinvivirus (PvSv)	PvNV (Tang, et al. 2007)		CMNV (Zhang, Q., et al., 2014)		IMNV (Poulos, B. T., & Lightner, D. V. (2006))		YHV1			TSV					Macrobrachium rosenbergii nodavirus (MrNV) and extra small virus (XSV)
															YHV 273 (Ma, H., Overstreet, R. M., & Jovonovich, J. A. (2008))	YHV-GAV OIE (Mohr, et al.(2015))		TSV (Nunan, et al.(1998); Navarro, et al.(2009))		TSV (Erickson et al., (2005))			RNA1-fragment1-F/R	RNA1-fragment2-F/R	RNA2-fragment1-F/R	RNA2-fragment2-F/R	MrNv2F/R	FL-XSV-F/R	XSV-F/R
				WSV8_504_F/R	WSV8_170_F/R (Nested)	WSV8_428 F/R BIOTEC	WSV8_168 F/R BIOTEC (Nested)	Cruz-Flores, et al. (2022)	Firts	Nested	Firts	Nested	Firts	Nested		YHV	GAV	9992/9195	7171/7511	VP1	VP2	VP3
			2023-09-27	Negativo	Negativo	Negativo	Negativo	Negativo	Negativo	Negativo	Negativo	Negativo	Negativo	Negativo	Negativo	Negativo	Negativo	Negativo	Negativo	Negativo	Negativo	Negativo	Negativo	Negativo	Negativo	Negativo	Negativo	Negativo	Negativo
			2023-09-27	Negativo	Negativo	Negativo	Negativo	Positivo	Negativo	Negativo	Negativo	Negativo	Negativo	Negativo	Negativo	Negativo	Negativo	Negativo	Negativo	Negativo	Negativo	Negativo	Negativo	Negativo	Negativo	Negativo	Negativo	Negativo	Negativo
			2023-09-27	Negativo	Negativo	Negativo	Negativo	Positivo	Negativo	Negativo	Negativo	Negativo	Negativo	Negativo	Negativo	Negativo	Negativo	Negativo	Negativo	Negativo	Negativo	Negativo	Negativo	Negativo	Negativo	Negativo	Negativo	Negativo	Negativo
			2023-09-27	Negativo	Negativo	Negativo	Positivo	Positivo	Negativo	Negativo	Negativo	Negativo	Negativo	Negativo	Negativo	Negativo	Negativo	Negativo	Negativo	Negativo	Negativo	Negativo	Negativo	Negativo	Negativo	Negativo	Negativo	Negativo	Negativo
Grupo	Piscina		Fecha	Bacteria and Parasites
				Spiroplasma			Propionigenium	Vibrio Community	Rickettsia		NHPB	EHP								Microsporidio				EMS
				CSF/R Nunan et al., (2004)	F28/R5 Bastian et al., (2004)	Pri-1/2 Ding et al., (2007)	Quantity (copies) PG16S-F/R Munkongwongsiri, et al. 2022	Thompson, et al. (2004)	Nested Rickettsia	Directo	(Aranguren et al., 2010)	EHP 510bp (Tang et al., 2015)	EHP Genoma 900-1000bp (Tourtip et al.,2009)	VE-EHP-SWP-365bp (Tang et al., 2017)	EHP B-tubulin	SSU (Tangprasittipap et al., 2013)		SWP (Jaroenlak et al., 2016)		Pasharawipas et al., 1994	Sokolova et al., 2015	Microsporidio Universal (Weiss & Vossbrinck, 2014)		Dangtip et al. (2015)
									Rickettsia RLB Nested (Nunan, et al. 2003)	Rickettsia citrate synthase gene (Potts, et al. 2020)						First	Nested SSU	First	Nested			V1-1492 (Weiss & Vossbrinck, 2014)	V1-1342 (Stentiford et al., 2018)	First	Nested
			2023-09-27	Negativo	Negativo	Negativo	NoCt	Positivo	Negativo	Negativo	Negativo	Negativo	Negativo	Negativo	Negativo	Negativo	Negativo	Negativo	Negativo	Negativo	Negativo	Negativo	Negativo	Negativo	Negativo
			2023-09-27	Negativo	Negativo	Negativo	NoCt	Negativo	Negativo	Negativo	Negativo	Negativo	Negativo	Negativo	Negativo	Negativo	Negativo	Negativo	Negativo	Positivo	Negativo	Positivo	Negativo	Negativo	Negativo
			2023-09-27	Negativo	Negativo	Negativo	NoCt	Positivo	Negativo	Negativo	Negativo	Negativo	Negativo	Negativo	Negativo	Negativo	Negativo	Negativo	Negativo	Positivo	Negativo	Positivo	Negativo	Negativo	Negativo
			2023-09-27	Negativo	Negativo	Negativo	NoCt	Positivo	Negativo	Negativo	Negativo	Negativo	Negativo	Negativo	Negativo	Negativo	Negativo	Negativo	Negativo	Positivo	Negativo	Positivo	Negativo	Negativo	Negativo

## Sheet: Region 4 PCR
Post Larva
Grupo	Piscina		Fecha	DNA VIRUS
				HPV				Bidnavirus (MrBdv)	DHPV		DIV-1			WSSV		IHHNV (OIE. 2019)				Virus	eve
				ANTIGUO		NUEVO	1120F/R Pantoja, C. R., & Lightner, D. V. (2000)	Gangnonngiw, et al. 2022	First (Srisala, J., 2021)	Semi-Nested (Srisala, J., 2021)	Firts SHIV-F/R1 Qiu et al.(2017)	Nested SHIV-F/R2 Qiu et al.(2017)	1834bp Qiu, et al.(2021)	Firts Lo et al.(1996a-b;1997)	Nested Lo et al.(1996a-b;1997)	309 F/R (309bp)	392 F/R (392bp)	389 F/R (389bp)	77012F/77353R (356bp)
				Firts H441F/R Phromjai et al.(2002)	Nested HPVnF/R Manjanaik et al. (2005)	Nested HPVnF/R Srisala et al., (2021)
			2023-05-22	Negativo	Negativo	Negativo	Negativo	Negativo	Negativo	Negativo	Negativo	Negativo	Negativo	Negativo	Negativo	Negativo	Negativo	Negativo	Negativo
			2023-05-22	Negativo	Negativo	Negativo	Negativo	Negativo	Negativo	Negativo	Negativo	Negativo	Negativo	Negativo	Negativo	Positivo	Negativo	Negativo	Negativo
			2023-05-22	Negativo	Negativo	Negativo	Negativo	Negativo	Negativo	Negativo	Negativo	Negativo	Negativo	Negativo	Negativo	Positivo	Negativo	Negativo	Negativo
			2023-05-22	Negativo	Negativo	Negativo	Negativo	Negativo	Negativo	Negativo	Negativo	Negativo	Negativo	Negativo	Negativo	Positivo	Negativo	Positivo	Negativo
			2023-05-22	Negativo	Negativo	Negativo	Negativo	Negativo	Negativo	Negativo	Negativo	Negativo	Negativo	Negativo	Negativo	Negativo	Negativo	Negativo	Negativo
			2023-08-28	Negativo	Negativo	Negativo	Negativo	Negativo	Negativo	Negativo	Negativo	Negativo	Negativo	Negativo	Negativo	Negativo	Negativo	Negativo	Negativo
			2023-08-28	Negativo	Negativo	Negativo	Negativo	Negativo	Negativo	Negativo	Negativo	Negativo	Negativo	Negativo	Negativo	Negativo	Negativo	Negativo	Negativo
Grupo	Piscina		Fecha	RNA VIRUS
				Wenzhou Virus 8				Solinvivirus (PvSv)	PvNV (Tang, et al. 2007)		CMNV (Zhang, Q., et al., 2014)		IMNV (Poulos, B. T., & Lightner, D. V. (2006))		YHV1			TSV					Macrobrachium rosenbergii nodavirus (MrNV) and extra small virus (XSV)
															YHV 273 (Ma, H., Overstreet, R. M., & Jovonovich, J. A. (2008))	YHV-GAV OIE (Mohr, et al.(2015))		TSV (Nunan, et al.(1998); Navarro, et al.(2009))		TSV (Erickson et al., (2005))			RNA1-fragment1-F/R	RNA1-fragment2-F/R	RNA2-fragment1-F/R	RNA2-fragment2-F/R	MrNv2F/R	FL-XSV-F/R	XSV-F/R
				WSV8_504_F/R	WSV8_170_F/R (Nested)	WSV8_428 F/R BIOTEC	WSV8_168 F/R BIOTEC (Nested)	Cruz-Flores, et al. (2022)	Firts	Nested	Firts	Nested	Firts	Nested		YHV	GAV	9992/9195	7171/7511	VP1	VP2	VP3
			2023-05-22	Positivo	Positivo	Positivo	Positivo	Positivo	Negativo	Negativo	Negativo	Negativo	Negativo	Negativo	Negativo	Negativo	Negativo	Negativo	Negativo	Negativo	Negativo	Negativo	Negativo	Negativo	Negativo	Negativo	Negativo	Negativo	Negativo
			2023-05-22	Positivo	Positivo	Positivo	Positivo	Positivo	Negativo	Negativo	Negativo	Negativo	Negativo	Negativo	Negativo	Negativo	Negativo	Negativo	Negativo	Negativo	Negativo	Negativo	Negativo	Negativo	Negativo	Negativo	Negativo	Negativo	Negativo
			2023-05-22	Positivo	Positivo	Positivo	Positivo	Positivo	Negativo	Negativo	Negativo	Negativo	Negativo	Negativo	Negativo	Negativo	Negativo	Negativo	Negativo	Negativo	Negativo	Negativo	Negativo	Negativo	Negativo	Negativo	Negativo	Negativo	Negativo
			2023-05-22	Positivo	Positivo	Positivo	Positivo	Positivo	Negativo	Negativo	Negativo	Negativo	Negativo	Negativo	Negativo	Negativo	Negativo	Negativo	Negativo	Negativo	Negativo	Negativo	Negativo	Negativo	Negativo	Negativo	Negativo	Negativo	Negativo
			2023-05-22	Positivo	Positivo	Positivo	Positivo	Positivo	Negativo	Negativo	Negativo	Negativo	Negativo	Negativo	Negativo	Negativo	Negativo	Negativo	Negativo	Negativo	Negativo	Negativo	Negativo	Negativo	Negativo	Negativo	Negativo	Negativo	Negativo
			2023-08-28	Negativo	Positivo	Positivo	Positivo	Positivo	Negativo	Negativo	Negativo	Positivo	Negativo	Negativo	Negativo	Negativo	Negativo	Negativo	Negativo	Negativo	Negativo	Negativo	Negativo	Negativo	Negativo	Negativo	Negativo	Negativo	Negativo
			2023-08-28	Negativo	Negativo	Negativo	Positivo	Positivo	Negativo	Negativo	Negativo	Positivo	Negativo	Negativo	Negativo	Negativo	Negativo	Negativo	Negativo	Negativo	Negativo	Negativo	Negativo	Negativo	Negativo	Negativo	Negativo	Negativo	Negativo
Grupo	Piscina		Fecha	Bacteria and Parasites
				Spiroplasma			Propionigenium	Vibrio Community	Rickettsia		NHPB	EHP								Microsporidio				EMS
				CSF/R Nunan et al., (2004)	F28/R5 Bastian et al., (2004)	Pri-1/2 Ding et al., (2007)	Quantity (copies) PG16S-F/R Munkongwongsiri, et al. 2022	Thompson, et al. (2004)	Nested Rickettsia	Directo	(Aranguren et al., 2010)	EHP 510bp (Tang et al., 2015)	EHP Genoma 900-1000bp (Tourtip et al.,2009)	VE-EHP-SWP-365bp (Tang et al., 2017)	EHP B-tubulin	SWP (Jaroenlak et al., 2016)		SSU (Tangprasittipap et al., 2013)		Pasharawipas et al., 1994	Sokolova et al., 2015	Microsporidio Universal (Weiss & Vossbrinck, 2014)		Dangtip et al. (2015)
									Rickettsia RLB Nested (Nunan, et al. 2003)	Rickettsia citrate synthase gene (Potts, et al. 2020)						First	Nested SSU	First	Nested					First	Nested
			2023-05-22	Negativo	Negativo	Negativo	1305000000	Positivo	Negativo	Negativo	Negativo	Negativo	Negativo	Negativo	Negativo	Negativo	Negativo	Negativo	Negativo	Negativo	Negativo	Negativo		Negativo	Negativo
			2023-05-22	Negativo	Negativo	Negativo	9245000000	Negativo	Negativo	Negativo	Negativo	Negativo	Negativo	Negativo	Negativo	Negativo	Negativo	Negativo	Negativo	Negativo	Negativo	Negativo		Negativo	Negativo
			2023-05-22	Negativo	Negativo	Negativo	NoCt	Negativo	Negativo	Negativo	Negativo	Negativo	Negativo	Negativo	Negativo	Negativo	Negativo	Negativo	Negativo	Negativo	Negativo	Negativo		Negativo	Negativo
			2023-05-22	Negativo	Negativo	Negativo	NoCt	Positivo	Negativo	Negativo	Negativo	Negativo	Negativo	Negativo	Negativo	Negativo	Negativo	Negativo	Negativo	Negativo	Negativo	Negativo		Negativo	Negativo
			2023-05-22	Negativo	Negativo	Negativo	3249000000	Negativo	Negativo	Negativo	Negativo	Negativo	Negativo	Negativo	Negativo	Negativo	Negativo	Negativo	Negativo	Negativo	Negativo	Negativo		Negativo	Negativo
			2023-08-28	Negativo	Negativo	Negativo	NoCt	Positivo	Negativo	Positivo	Negativo	Negativo	Negativo	Negativo	Negativo	Negativo	Negativo	Negativo	Positivo	Positivo	Negativo	Positivo	Negativo	Negativo	Negativo
			2023-08-28	Negativo	Negativo	Negativo	NoCt	Negativo	Negativo	Negativo	Negativo	Negativo	Negativo	Negativo	Negativo	Negativo	Negativo	Negativo	Negativo	Negativo	Negativo	Negativo	Negativo	Negativo	Negativo
Pequeno-Mediano
	Grupo	Piscina		Fecha	DNA VIRUS
					HPV				Bidnavirus (MrBdv)	DHPV		DIV-1			WSSV		IHHNV (OIE. 2019)				VIRUS	EVE
					ANTIGUO		NUEVO	1120F/R Pantoja, C. R., & Lightner, D. V. (2000)	Gangnonngiw, et al. 2022	First (Srisala, J., 2021)	Semi-Nested (Srisala, J., 2021)	Firts SHIV-F/R1 Qiu et al.(2017)	Nested SHIV-F/R2 Qiu et al.(2017)	1834bp Qiu, et al.(2021)	Firts Lo et al.(1996a-b;1997)	Nested Lo et al.(1996a-b;1997)	309 F/R (309bp)	392 F/R (392bp)	389 F/R (389bp)	77012F/77353R (356bp)
					Firts H441F/R Phromjai et al.(2002)	Nested HPVnF/R Manjanaik et al. (2005)	Nested HPVnF/R Srisala et al., (2021)
				2023-08-28	Negativo	Negativo	Negativo	Negativo	Negativo	Negativo	Negativo	Negativo	Negativo	Negativo	Negativo	Negativo	Negativo	Negativo	Negativo	Negativo
				2023-08-28	Positivo	Positivo	Positivo	Negativo	Negativo	Negativo	Negativo	Negativo	Negativo	Negativo	Negativo	Negativo	Negativo	Negativo	Negativo	Negativo
				2023-08-28	Negativo	Positivo	Negativo	Negativo	Negativo	Negativo	Negativo	Negativo	Negativo	Negativo	Negativo	Negativo	Negativo	Negativo	Negativo	Negativo
				2023-08-28	Negativo	Negativo	Negativo	Negativo	Negativo	Negativo	Negativo	Negativo	Negativo	Negativo	Negativo	Negativo	Positivo	Positivo	Positivo	Positivo
				2023-08-28	Negativo	Negativo	Negativo	Negativo	Negativo	Negativo	Negativo	Negativo	Negativo	Negativo	Negativo	Negativo	Negativo	Negativo	Negativo	Negativo
	Grupo	Piscina		Fecha	RNA VIRUS
					Wenzhou Virus 8				Solinvivirus (PvSv)	PvNV (Tang, et al. 2007)		CMNV (Zhang, Q., et al., 2014)		IMNV (Poulos, B. T., & Lightner, D. V. (2006))		YHV1			TSV					Macrobrachium rosenbergii nodavirus (MrNV) and extra small virus (XSV)
																YHV 273 (Ma, H., Overstreet, R. M., & Jovonovich, J. A. (2008))	YHV-GAV OIE (Mohr, et al.(2015))		TSV (Nunan, et al.(1998); Navarro, et al.(2009))		TSV (Erickson et al., (2005))			RNA1-fragment1-F/R	RNA1-fragment2-F/R	RNA2-fragment1-F/R	RNA2-fragment2-F/R	MrNv2F/R	FL-XSV-F/R	XSV-F/R
					WSV8_504_F/R	WSV8_170_F/R (Nested)	WSV8_428 F/R BIOTEC	WSV8_168 F/R BIOTEC (Nested)	Cruz-Flores, et al. (2022)	Firts	Nested	Firts	Nested	Firts	Nested		YHV	GAV	9992/9195	7171/7511	VP1	VP2	VP3
				2023-08-28	Positivo	Positivo	Positivo	Positivo	Positivo	Negativo	Negativo	Negativo	Positivo	Negativo	Negativo	Negativo	Negativo	Negativo	Negativo	Negativo	Negativo	Negativo	Negativo	Negativo	Negativo	Negativo	Negativo	Negativo	Negativo	Negativo
				2023-08-28	Negativo	Positivo	Positivo	Positivo	Positivo	Negativo	Negativo	Negativo	Positivo	Negativo	Negativo	Negativo	Negativo	Negativo	Negativo	Negativo	Negativo	Negativo	Negativo	Negativo	Negativo	Negativo	Negativo	Negativo	Negativo	Negativo
				2023-08-28	Negativo	Positivo	Negativo	Positivo	Positivo	Negativo	Negativo	Negativo	Positivo	Negativo	Negativo	Negativo	Negativo	Negativo	Negativo	Negativo	Negativo	Negativo	Negativo	Negativo	Negativo	Negativo	Negativo	Negativo	Negativo	Negativo
				2023-08-28	Negativo	Positivo	Positivo	Positivo	Positivo	Negativo	Negativo	Negativo	Positivo	Negativo	Negativo	Negativo	Negativo	Negativo	Negativo	Negativo	Negativo	Negativo	Negativo	Negativo	Negativo	Negativo	Negativo	Negativo	Negativo	Negativo
				2023-08-28	Negativo	Negativo	Negativo	Positivo	Positivo	Negativo	Negativo	Negativo	Positivo	Negativo	Negativo	Negativo	Negativo	Negativo	Negativo	Negativo	Negativo	Negativo	Negativo	Negativo	Negativo	Negativo	Negativo	Negativo	Negativo	Negativo
	Grupo	Piscina		Fecha	Bacteria and Parasites
					Spiroplasma			Propionigenium	Vibrio Community	Rickettsia		NHPB	EHP								Microsporidio				EMS
					CSF/R Nunan et al., (2004)	F28/R5 Bastian et al., (2004)	Pri-1/2 Ding et al., (2007)	Quantity (copies) PG16S-F/R Munkongwongsiri, et al. 2022	Thompson, et al. (2004)	Nested Rickettsia	Directo	(Aranguren et al., 2010)	EHP 510bp (Tang et al., 2015)	EHP Genoma 900-1000bp (Tourtip et al.,2009)	VE-EHP-SWP-365bp (Tang et al., 2017)	EHP B-tubulin	SWP (Jaroenlak et al., 2016)		SSU (Tangprasittipap et al., 2013)		Pasharawipas et al., 1994	Sokolova et al., 2015	Microsporidio Universal (Weiss & Vossbrinck, 2014)		Dangtip et al. (2015)
										Rickettsia RLB Nested (Nunan, et al. 2003)	Rickettsia citrate synthase gene (Potts, et al. 2020)						First	Nested	First	Nested SSU			V1-1492 (Weiss & Vossbrinck, 2014)	V1-1342 (Stentiford et al., 2018)	First	Nested
				2023-08-28	Negativo	Negativo	Negativo	NoCt	Positivo	Negativo	Negativo	Negativo	Negativo	Negativo	Negativo	Negativo	Negativo	Negativo	Negativo	Positivo	Positivo	Positivo	Positivo	Negativo	Negativo	Negativo
				2023-08-28	Negativo	Negativo	Negativo	7529000000	Positivo	Negativo	Negativo	Negativo	Negativo	Negativo	Negativo	Negativo	Negativo	Negativo	Negativo	Positivo	Positivo	Positivo	Positivo	Negativo	Negativo	Negativo
				2023-08-28	Negativo	Negativo	Negativo	NoCt	Positivo	Negativo	Negativo	Negativo	Negativo	Negativo	Negativo	Negativo	Negativo	Negativo	Negativo	Positivo	Positivo	Positivo	Positivo	Negativo	Negativo	Negativo
				2023-08-28	Negativo	Negativo	Negativo	NoCt	Positivo	Negativo	Negativo	Negativo	Negativo	Negativo	Negativo	Negativo	Negativo	Negativo	Negativo	Positivo	Positivo	Negativo	Positivo	Positivo	Negativo	Negativo
				2023-08-28	Negativo	Negativo	Negativo	56060000	Positivo	Negativo	Negativo	Negativo	Negativo	Negativo	Negativo	Negativo	Negativo	Negativo	Negativo	Positivo	Positivo	Positivo	Positivo	Negativo	Negativo	Negativo
REPRODUCTORES
		Grupo	Piscina		Fecha	DNA VIRUS
						HPV				Bidnavirus (MrBdv)	DHPV		DIV-1			WSSV		IHHNV (OIE. 2019)
						ANTIGUO		NUEVO	1120F/R Pantoja, C. R., & Lightner, D. V. (2000)	Gangnonngiw, et al. 2022	First (Srisala, J., 2021)	Semi-Nested (Srisala, J., 2021)	Firts SHIV-F/R1 Qiu et al.(2017)	Nested SHIV-F/R2 Qiu et al.(2017)	1834bp Qiu, et al.(2021)	Firts Lo et al.(1996a-b;1997)	Nested Lo et al.(1996a-b;1997)	309 F/R (309bp)	392 F/R (392bp)	389 F/R (389bp)	77012F/77353R (356bp)
						Firts H441F/R Phromjai et al.(2002)	Nested HPVnF/R Manjanaik et al. (2005)	Nested HPVnF/R Srisala et al., (2021)
					2023-08-28	Negativo	Positivo	Negativo	Negativo	Negativo	Negativo	Negativo	Negativo	Negativo	Negativo	Negativo	Negativo	Negativo	Negativo	Negativo	Negativo
		Grupo	Piscina		Fecha	RNA VIRUS
						Wenzhou Virus 8				Solinvivirus (PvSv)	PvNV (Tang, et al. 2007)		CMNV (Zhang, Q., et al., 2014)		IMNV (Poulos, B. T., & Lightner, D. V. (2006))		YHV1			TSV					Macrobrachium rosenbergii nodavirus (MrNV) and extra small virus (XSV)
																	YHV 273 (Ma, H., Overstreet, R. M., & Jovonovich, J. A. (2008))	YHV-GAV OIE (Mohr, et al.(2015))		TSV (Nunan, et al.(1998); Navarro, et al.(2009))		TSV (Erickson et al., (2005))			RNA1-fragment1-F/R	RNA1-fragment2-F/R	RNA2-fragment1-F/R	RNA2-fragment2-F/R	MrNv2F/R	FL-XSV-F/R	XSV-F/R
						WSV8_504_F/R	WSV8_170_F/R (Nested)	WSV8_428 F/R BIOTEC	WSV8_168 F/R BIOTEC (Nested)	Cruz-Flores, et al. (2022)	Firts	Nested	Firts	Nested	Firts	Nested		YHV	GAV	9992/9195	7171/7511	VP1	VP2	VP3
					2023-08-28	Negativo	Positivo	Positivo	Positivo	Positivo	Negativo	Negativo	Negativo	Positivo	Negativo	Negativo	Negativo	Negativo	Negativo	Negativo	Negativo	Negativo	Negativo	Negativo	Negativo	Negativo	Negativo	Negativo	Negativo	Negativo	Negativo
		Grupo	Piscina		Fecha	Bacteria and Parasites
						Spiroplasma			Propionigenium	Vibrio Community	Rickettsia		NHPB	EHP								Microsporidio				EMS
						CSF/R Nunan et al., (2004)	F28/R5 Bastian et al., (2004)	Pri-1/2 Ding et al., (2007)	Quantity (copies) PG16S-F/R Munkongwongsiri, et al. 2022	Thompson, et al. (2004)	Nested Rickettsia	Directo	(Aranguren et al., 2010)	EHP 510bp (Tang et al., 2015)	EHP Genoma 900-1000bp (Tourtip et al.,2009)	VE-EHP-SWP-365bp (Tang et al., 2017)	EHP B-tubulin	SWP (Jaroenlak et al., 2016)		SSU (Tangprasittipap et al., 2013)		Pasharawipas et al., 1994	Sokolova et al., 2015	Microsporidio Universal (Weiss & Vossbrinck, 2014)		Dangtip et al. (2015)
											Rickettsia RLB Nested (Nunan, et al. 2003)	Rickettsia citrate synthase gene (Potts, et al. 2020)						First	Nested	First	Nested SSU			V1-1492 (Weiss & Vossbrinck, 2014)	V1-1342 (Stentiford et al., 2018)	First	Nested
					2023-08-28	Negativo	Negativo	Negativo	5.76	Positivo	Negativo	Negativo	Negativo	Negativo	Negativo	Negativo	Negativo	Negativo	Negativo	Negativo	Positivo	Positivo	Negativo	Positivo	Negativo	Negativo	Negativo

## Sheet: Region 1 Histo 
RESUMEN HISTOLOGÍA: SFF 2022 -223
	Larvae
													Hepatopancreas										Enteritis		Melanización/Formación nódulos				Exoesqueleto		Musculo				LO		Heo		Virus
							Infection		Virus		Parasites		Cell sloughing		Hemocytic tubules		Melanized tubules		Necrotic tubules		Atrofied/Destruction		Abdomen		Inst Posterior		Glándula antenal		Melanización		Abdomen		Ceca Posterior		Organo Linfoide		Nódulos/Picnosis		WSSV			DIV			YHV			IHHNV
N°	Category	Shrimp Farm	Pond	Analyzed shrimp	Postlarvae stage	Fijation date	%	Gr	%	Gr	%	Gr	%	Grade	%	Grade	%	Grade	%	Grade	%	Grade	%	Grade	%	Grado	%	Grado	%	Grade	%	Grade	%	Grade	%	Grade	%	Grade	Organ	%	Grade	Organ	%	Grade	Organ	%	Grade	Organ	%
1	Larvae			50	Postlarvae stage	2023-06-14	2.42182	1.09091	2.37143	0.142857	0	0	8.33	4	3.33	1	3.33	1	0	0	8.33	4	1.66	1	0	0	0	0	1.66	1	0	0	0	0	0	0	0	0	0	0	0	0	0	0	0	0	0	0	0
2	Larvae			50	Postlarvae stage	2023-06-16	0.909091	0.785714	3.8	0.214286	0	0	5	3	0		0		0	0	5	2.5	0		0	0	0	0	0		0	0	0	0	0	0	0	0	0	0	0	0	0	0	0	0	0	0	0
3	Larvae			50	Postlarvae stage	2023-06-16	0.150909	0.166667	0.228571	0.142857	0	0	0		0		0		0	0	0		0		0	0	0	0	1.66	1	0	0	0	0	0	0	0	0	0	0	0	0	0	0	0	0	0	0	0
4	Larvae			50	Postlarvae stage	2023-06-28	0	0	0	0	20	0.5	0		0		0		0	0	0		0		0	0	0	0	0		0	0	0	0	0	0	0	0	0	0	0	0	0	0	0	0	0	0	0
5	Larvae			50	Postlarvae stage	2023-07-12	0	0	0	0	0	0	0		0		0		0	0	0		0		0	0	0	0	0		0	0	0	0	0	0	0	0	0	0	0	0	0	0	0	0	0	0	0
	Juvenile
	Adult
																						Hepatopancreas										Enteritis		Melanización/Formación nódulos				Exoesqueleto		Musculo				LO		Heo		Virus
							Sexo de los especimenes analizados									Infection		Virus		Parasites		Cell sloughing		Hemocytic tubules		Melanized tubules		Necrotic tubules		Atrofied/Destruction		Abdomen		Inst Posterior		Glándula antenal		Melanización		Abdomen		Ceca Posterior		Organo Linfoide		Nódulos/Picnosis		WSSV
N°	Category	Shrimp Farm	Pond	Analyzed shrimp	Weight	Fijation date	Machos	Estadio Gonadal			Hembras	Estadio Gonadal			IND	%	gr	%	gr	%	gr	%	Grade	%	Grade	%	Grade	%	Grade	%	Grade	%	Grade	%	Grado	%	Grado	%	Grade	%	Grade	%	Grade	%	Grade	%	Grade	Organ	%
								INM	MADN	MAD		INM	MADN	MAD
1	Adult			5	15.26	2023-03-27	4	4	0	0	1	1	0	0	0	18.1818	2.875	8.57143	0.25	15	1.5	20	1	0		60	3.5	60	3.5	60	3.5	0		0		0		0		0		0		60	1	0	0	0	0
2	Adult			5	18.78	2023-04-20	5	3	2	0	0	0	0	0	0	0	0	11.4286	0.8	40	1	0		0		0		0		0		0		0		0	0	0		0		0	0	40	2	0	0	0	0
3	Adult			5	11.61	2023-04-20	1	1	0	0	4	4	0	0	0	5.45455	1.2	8.57143	0.625	50	1.75	0		0		20	2	0		20	3	0		0		0	0	20	1	0		0	0	20	1	0	0	0	0
4	Adult			5	17.52	2023-04-24	1	0	1	0	4	2	2	0	0	14.5455	1.5625	11.4286	0.875	25	2	40	3.5	20	2	0		0		40	4	20	1	0		0	0	20	1	20	1	0	0	60	1	0	0	0	0
5	Adult			5	21.94	2023-04-24	3	0	3	0	2	1	1	0	0	16.3636	1.21429	11.4286	0.75	15.25	1	40	2.5	20	1	20	1	20	1	80	3	0		0		0	0	0		0		0	0	80	3	0	0	0	0
6	Adult			5	22.1	2023-04-24	3	0	3	0	2	1	1	0	0	12.7273	1	11.4286	0.25	25	1.5	20	2	20	1	0		0		20	2	0		20	1	0	0	20	1	40	1	0	0	40	1	0	0	0	0
7	Adult			5	21.2	2023-04-24	3	3	0	0	2	2	0	0	0	25.4545	1.5	0.214286	0.625	10	1	100	3	40	1	40	1	0		100	4	0		0		0	0	0		0		0	0	100	1.5	0	0	0	0
8	Juvenile			5	1.52	2023-05-02	3	3	0	0	1	1	0	0	1	9.09091	0.5	14.2857	0.7	10	1	0		0		0		0		20	1	0		0		0	0	80	1	0		0	0	0		0	0	0	0
9	Juvenile			5	2.94	2023-05-02	3	3	0	0	2	2	0	0	0	10.9091	1.33333	5.71429	0.25	25	1	40	3	0		0		0		40	3	0		0		0	0	20	1	20	1	0	0	0		0	0	0	0
10	Juvenile			5	6.18	2023-05-02	2	2	0	0	2	2	0	0	1	14.5455	0.6	8.57143	0.25	25	1.5	20	1	0		0		0		0		0		0		0	0	80	1	60	1	0	0	80	2	0	0	0	0
11	Juvenile			5	8.5	2023-05-02	3	3	0	0	2	2	0	0	0	16.3636	1.0625	5.71429	0.25	0	0	0		20	1	20	1	20	1	40	3.5	0		40	1	0	0	40	1	0		0	0	100	1	0	0	0	0
12	Juvenile			5	7.7	2023-05-10	5	0	3	2	0	0	0	0	0	25.4545	1.5	14.2857	0.5	15	1.5	80	1	40	1.5	60	2.5	20	2	80	3.5	0		0		0	0	0		0		0	0	60	1.5	0	0	0	0
13	Adult			5	15.44	2023-05-12	4	2	2	0	1	0	1	0	0	9.09091	1.42857	2.85714	0.5	45	1	20	2	20	2	20	2	20	1	20	3	0		0		0	0	0		0		0	0	40	1	0	0	0	0
14	Adult			5	18.2	2023-05-12	1	0	1	0	4	3	1	0	0	0	0	11.4286	0.25	30	1.5	0		0		0		0		0		0		0		0	0	0		0		0	0	100	1.5	0	0	0	0
15	Adult			5	19.44	2023-05-12	3	3	0	0	2	2	0	0	0	0	0	2.85714	0.25	20	1.5	0		0		0		0		0		0		0		0	0	0		0		0	0	80	1.5	0	0	0	0
16	Adult			5	8.84	2023-05-12	2	2	0	0	3	3	0	0	0	3.63636	0.5	5.71429	0.25	30	1.25	0		0		0		0		20	1	0		0		0	0	20	1	0		0	0	20	1	0	0	0	0
17	Juvenile			3	3.76	2023-05-15	0	0	0	0	3	3	0	0	0	12.1091	0.833333	4.75714	0.25	16.65	1.5	0		0		33.3	1	33.3	1	33.3	1	0		0		0	0	0		33.3	2	0	0	100	2.5	0	0	0	0
18	Adult			3	15.36	2023-05-15	1	1	0	0	2	2	0	0	0	15.1364	1.42857	14.2714	0.4	24.975	1.5	33.3	1	33.3	1	33.3	2	33.3	2	33.3	4	0		0		0	0	0		0		0	0	100	1.5	0	0	0	0
19	Adult			3	13.4	2023-05-15	2	0	2	0	1	0	1	0	0	9.08182	0.6	4.75714	0.25	8.325	1	33.3	1	33.3	1	0		0		33.3	1	0		0		0	0	0		0		0	0	66.6	1	0	0	0	0
20	Adult			3	10.83	2023-05-15	1	0	1	0	2	1	1	0	0	9.08182	1.2	9.51429	0.5	8.325	1	0		33.3	1	33.3	1	0		33.3	4	0		0		0	0	0		0		0	0	66.6	2.5	0	0	0	0
21	Adult			5	23.72	2023-05-16	2	2	0	0	3	3	0	0	0	16.3636	0.816667	11.4286	0.625	15	1	0		20	1	40	1	60	1	60	1.9	0		0		0	0	0		0		0	0	60	1.5	0	0	0	0
22	Adult			5	23.04	2023-05-16	3	0	3	0	2	1	1	0	0	25.4545	1.14286	11.4286	0.25	15	1	0		40	1.5	60	1.5	60	1.5	80	2	40	1.5	0		0	0	0		0		0	0	80	1	0	0	0	0
23	Adult			5	24.54	2023-05-16	1	0	1	0	4	1	3	0	0	27.2727	1.625	8.57143	0.625	20	1.8	40	1	60	2.5	60	2.5	60	2	60	4	20	1	0		0	0	0		0		0	0	20	1	0	0	0	0
24	Adult			5	24.04	2023-05-16	2	1	1	0	3	1	2	0	0	0	0	2.85714	0.25	15	1	0		0		0		0		0		0		0		0	0	0		0		0	0	60	1	0	0	0	0
25	Adult			5	19.84	2023-05-18	2	1	0	1	3	0	3	0	0	9.09091	1.14286	11.4286	0.375	5	1	0		20	1	20	2	20	1	20	3	0		20	1	0	0	0		0		0	0	40	2	0	0	0	0
26	Adult			5	18.78	2023-05-18	1	0	1	0	4	0	4	0	0	0	0	8.57143	0.25	10	1	0		0		0		0		0		0		0		0	0	0		0		0	0	60	2	0	0	0	0
27	Adult			5	16.64	2023-05-25	2	2	0	0	3	2	1	0	0	10.9091	0.833333	8.57143	0.75	50	1.33333	20	1	0		0		0		40	2	0		20	1	0	0	40	1	0		0	0	40	2	0	0	0	0
28	Adult			5	17.14	2023-05-25	3	0	3	0	2	2	0	0	0	9.09091	1.1	8.57143	0.25	30	1.33333	0		0		0		0		20	1	60	3.5	20	1	0	0	0		0		0	0	20	1	0	0	0	0
29	Juvenile			5	7.24	2023-05-24	2	2	0	0	3	3	0	0	0	0	0	8.57143	0.25	10	1	0		0		0		0		0		0		0		0	0	0		0		0	0	0		0	0	0	0
30	Adult			5	20.35	2023-06-15	3	1	2	0	2	1	1	0	0	16.3636	1	5.71429	0.375	30	1	40	1	40	1.5	40	1	0		40	1.5	0		0		0	0	0		20	2	0	0	80	1.5	0	0	0	0
31	Adult			5	16.7	2023-06-15	4	4	0	0	1	1	0	0	0	0	0	8.57143	0.25	15	1.25	0		0		0		0		0		0		0		0	0	0		0		0	0	40	2	0	0	0	0
32	Adult			5	24.22	2023-06-15	3	0	3	0	2	0	2	0	0	0	0	8.57143	0.6	40	1.25	0		0		0		0		0		0		0		0	0	0		0		0	0	60	1	0	0	0	0
33	Adult			5	16.85	2023-06-15	4	2	2	0	1	1	0	0	0	7.27273	1.33333	11.4286	0.375	25	1	0		20	1	20	2	0		20	4	0		0		0	0	20	1	0		0	0	80	1	0	0	0	0
34	Adult			5	22.25	2023-06-15	5	1	4	0	0	0	0	0	0	7.27273	0.6	5.71429	0.4	40	1.5	0		0		0		0		20	1	40	1	0		0	0	20	1	0		0	0	80	2.5	0	0	0	0
35	Adult			5	18.61	2023-06-15	1	1	0	0	4	2	2	0	0	12.7273	0.714286	14.2857	0.375	25	1.33333	0		20	1	40	1	20	1	40	1	0		0		0	0	20	1	0		0	0	60	1	0	0	0	0
36	Juvenile			5	7.94	2023-06-16	0	0	0	0	5	5	0	0	0	9.09091	0.75	8.57143	0.25	25	1	0		0		20	1	0		20	1	40	1.5	0		0	0	20	1	0		0	0	40	2	0	0	0	0
37	Adult			5	15.12	2023-06-16	3	2	1	0	2	2	0	0	0	25.4545	1.35714	14.2857	0.75	35	1.5	0		20	2	80	1.5	80	1.5	80	3.5	20	1	0		0	0	0		0		0	0	60	1.5	0	0	0	0
38	Juvenile			5	9.46	2023-06-21	5	5	0	0	0	0	0	0	0	3.63636	0.5	8.57143	0.25	25	1.25	0		0		0		0		0		40	1.5	0		0	0	0		0		0	0	20	2	0	0	0	0
39	Adult			5	18.66	2023-06-21	3	3	0	0	2	1	1	0	0	0	0	5.71429	0.25	10	1.5	0		0		0		0		0		0		0		0	0	0		0		0	0	100	2	0	0	0	0
40	Juvenile			5	6.88	2023-06-21	2	2	0	0	3	3	0	0	0	3.63636	0.5	5.71429	0.25	0	#DIV/0!	0		20	1	0		0		20	1	0		0		0	0	0		0		0	0	20	1	0	0	0	0
41	Juvenile			5	0.54	2023-06-21	2	2	0	0	0	0	0	0	3	0	0	0	0	20	1	0		0		0		0		0		0		0		0	0	0		0		0	0	0		0	0	0	0
42	Juvenile			5	6.42	2023-06-21	1	1	0	0	2	2	0	0	2	0	0	2.85714	0.25	25	1	0		0		0		0		0		0		0		0	0	0		0		0	0	0		0	0	0	0
43	Juvenile			5	14.62	2023-06-21	2	2	0	0	3	2	1	0	0	5.45455	0.6	5.71429	0.25	35	1.5	0		0		0		20	1	20	1	0		0		0	0	20	1	0		0	0	80	3	0	0	0	0
44	Adult			5	22.28	2023-06-21	1	1	0	0	4	0	4	0	0	16.3636	1.5	5.71429	0.375	25	1	20	1	40	2	40	3	40	1	40	3.5	0		0		0	0	0		0		0	0	80	2	0	0	0	0
45	Juvenile			5	0.58	2023-06-21	4	4	0	0	0	0	0	0	1	0	0	2.85714	0.25	15	1.25	0		0		0		0		0		0		0		0	0	0		0		0	0	0		0	0	0	0
46	Juvenile			5	9.46	2023-06-22	2	2	0	0	3	3	0	0	0	1.81818	0.333333	8.57143	0.25	15	1.33333	0		0		0		0		0		0		0		0	0	20	1	0		0	0	20	1	0	0	0	0
47	Juvenile			5	0.84	2023-06-22	0	0	0	0	4	3	1	0	1	10.9091	0.9	8.57143	0.375	35	1.16667	0		0		40	1	40	1	40	2.5	0		0		0	0	0		0		0	0	100	2	0	0	0	0
48	Adult			5	19.58	2023-06-22	3	2	1	0	2	2	0	0	0	0	0	14.2857	0.9	20	1.16667	0		0		0		0		0		0		0		0	0	0		0		0	0	80	2	0	0	Estomg, Br, HEO, Gland ant, Epi	40
49	Adult			5	10.72	2023-06-22	2	0	2	0	3	0	3	0	0	12.7273	0.833333	5.71429	0.5	25	1	0		40	1.5	40	1	20	1	40	1.5	0		0		0	0	0		0		0	0	60	1	0	0	0	0
50	Adult			5	16.54	2023-06-22	4	4	0	0	1	1	0	0	0	3.63636	0.5	2.85714	0.25	10	1	0		0		20	1	0		20	1	0		0		0	0	0		0		0	0	60	1.5	0	0	0	0
51	Juvenile			5	4.28	2023-06-22	2	2	0	0	3	3	0	0	0	1.81818	0.333333	2.85714	0.25	25	1.5	0		0		0		0		0		20	1	0		0	0	0		0		0	0	40	1	0	0	0	0
52	Juvenile			5	0.83	2023-06-22	0	0	0	0	0	0	0	0	5	0	0	0	0	0	#DIV/0!	0		0		0		0		0		0		0		0	0	0		0		0	0	0		0	0	0	0
53	Adult			5	18.36	2023-06-22	1	0	1	0	4	2	2	0	0	16.3636	1.28571	8.57143	0.25	45	1	0		20	2	60	2	20	1	60	3	20	1	0		0	0	0		0		0	0	60	2.5	0	0	0	0
54	Adult			5	15.44	2023-06-26	3	1	2	0	2	1	1	0	0	12.7273	0.785714	11.4286	0.625	25	1.5	0		20	1	20	1	20	1	60	1.5	0		0		0	0	20	1	0		0	0	60	1.5	0	0	0	0
55	Adult			5	10.4	2023-06-26	1	1	0	0	4	3	1	0	0	36.3636	1.5	20	1.33333	25	2.66667	60	1.5	60	2	80	2	60	2	100	3.5	0		0		0	0	40	1	0		0	0	60	1.5	0	0	Epi, estomg, br, HEO	20
56	Juvenile			5	1.48	2023-06-26	5	5	0	0	0	0	0	0	0	0	0	0	0	25	1	0		0		0		0		0		0		0		0	0	0		0		0	0	80	1	0	0	0	0
57	Adult			5	9.66	2023-06-26	3	3	0	0	2	2	0	0	0	25.4545	2.0625	11.4286	0.375	25	1.25	40	2	60	2.5	60	2.5	40	2	60	3.5	20	4	0		0	0	0		0		0	0	40	1.5	0	0	0	0
58	Juvenile			5	6.31	2023-06-28	5	0	4	1	0	0	0	0	0	3.63636	0.5	8.57143	0.375	45	1.33333	0		0		20	1	0		20	1	0		0		0	0	0		0		0	0	60	1.5	0	0	0	0
59	Adult			5	15.42	2023-06-28	1	1	0	0	4	4	0	0	0	9.09091	0.6	0	0	40	2	0		20	1	40	1	0		40	1	0		0		0	0	0		0		0	0	20	2	0	0	0	0
60	Adult			5	19.9	2023-06-28	3	3	0	0	2	1	1	0	0	7.27273	0.8	5.71429	0.75	15	1.5	20	1	20	1	0		0		40	2	0		0		0	0	0		0		0	0	80	2.5	0	0	0	0
61	Adult			5	21.23	2023-06-17	3	1	2	0	2	1	1	0	0	16.3636	1	8.57143	0.25	30	1.25	0		0		20	1	0		80	1	40	3	20	1	0	0	20	1	0		0	0	80	2	0	0	0	0
62	Juvenile			5	0.94	2023-07-12	2	2	0	0	3	3	0	0	0	5.45455	1.125	11.4286	1	25	1	0		0		0		0		0		0		0		0	0	20	3	40	1.5	0	0	20	3	0	0	Estomg, epi, br, HEO, GA	60
63	Adult			8	14.58	2023-08-16	6	3	2	1	2	1	1	0	0	0	0	14.2857	0.666667	6.25	1	0		0		0		0		0		0		0		0	0	0		0		0	0	50	4	0	0	Gland ant, Estomg, HEO, Br, Epi	25
64	Adult			10	15.8	2023-08-16	6	3	2	1	4	2	0	2	0	9.09091	1.42857	14.2857	1.41667	15	1.5	0		20	2	20	2	20	1	20	4	0		0		0	0	20	1	0		0	0	100	3.5	0	0	Gland ant, Estomg, HEO, Br, Epi, OL	20
	Brookstock
																						Hepatopancreas										Enteritis		Melanización/Formación nódulos				Exoesqueleto		Musculo				LO		Heo		Virus
							Sexo de los especimenes analizados									Infection		Virus		Parasites		Cell sloughing		Hemocytic tubules		Melanized tubules		Necrotic tubules		Atrofied/Destruction		Abdomen		Inst Posterior		Glándula antenal		Melanización		Abdomen		Ceca Posterior		Organo Linfoide		Nódulos/Picnosis		WSSV
N°	Category	Shrimp Farm	Pond	Analyzed shrimp	Weight	Fijation date	Machos	Estadio Gonadal			Hembras	Estadio Gonadal			IND	%	Gr	%	Gr	%	Gr	%	Grade	%	Grade	%	Grade	%	Grade	%	Grade	%	Grade	%	Grado	%	Grado	%	Grade	%	Grade	%	Grade	%	Grade	%	Grade	Organ	%
								INM	MADN	MAD		INM	MADN	MAD
1	Brookstock			5	40.6	2023-04-04	4	0	2	2	1	0	1	0	0	2	1	5.71429	0.25	20	1	0		0		20	1			0		0		0		0		0		0		0		80	1	0	0	0	0
2	Brookstock			5	27.28	2023-04-10	4	0	2	2	1	0	1	0	0	5.45455	1	8.57143	0.375	20	1.5	20	1	0		0		20	1	20	1	0		0		0		0		0		0		0		0		0	0
3	Brookstock			5	32.97	2023-04-11	4	0	3	1	1	0	1	0	0	16.3636	1	11.4286	0.375	50	1.33333	20	1	40	1	40	1	0		40	1	0		0		0		40	1	0		0		40	3	0	0	0	0
4	Brookstock			5	38.14	2023-04-11	3	0	0	3	2	0	2	0	0	10.9091	1	8.57143	0.9	20	1	20	1	0		0		40	1	40	1	0		0		0		20	1	0		0		40	2	0	0	0	0
5	Brookstock			5	43.84	2023-04-17	2	0	0	2	3	0	1	2	0	25.4545	3	14.2857	0.625	10	1	0		60	2.5	60	3	80	3	80	3.5	0		0		0		0		0		0		20	3	0	0	0	0
6	Brookstock			2	34.1	2023-04-24	2	0	2	0	0	0	0	0	0	18.1818	1.25	14.2857	0.375	12.5	1	0		0		50	1	50	1	50	2	0		0		0		50	1	0		0		0	0	0	0	0	0
7	Brookstock			2	27.7	2023-04-24	0	0	0	0	2	0	2	0	0	0	#DIV/0!	7.14286	0.25	12.5	1	0		0		0		0		0		0		0		0		0		0		0		100	4	0	0	0	0
8	Brookstock			5	31.86	2023-04-26	3	0	2	1	2	0	2	0	0	45.4545	1.75	14.2857	0.75	30	1.25	20	1	80	1.5	80	2	40	1.5	100	3.5	40	1.5	0		0		100	1.5	40	1.5	0		40	1	0	0	0	0
9	Brookstock			4	30.12	2023-04-26	2	0	1	1	2	0	2	0	0	20.4545	1.5	10.7143	0.875	18.75	1.5	0		0		75	1	50	1	100	2.5	0		0		0		0		0		0		25	3	0	0	0	0
10	Brookstock			5	38.34	2023-05-05	3	0	0	3	2	0	2	0	0	5.45455	1	2.85714	0.25	15	1.75	0		0		20	1	20	1	20	1	0		0		0		0		0		0		20	1	0	0	0	0
11	Brookstock			5	27.04	2023-05-09	2	0	1	1	3	0	2	1	0	14.5455	1.75	14.2857	0.5	30	1.25	0		40	1	40	1.5	40	1	40	3.5	0		0		0		0		0		0		80	1.5	0	0	0	0
12	Brookstock			2	41.85	2023-05-10	2	0	0	2	0	0	0	0	0	9.09091	1	21.4286	1	0	#DIV/0!	0		0		0		0		0		0		0		0		50	1	50	1	0		50	1	0	0	Epider, Estomg, Gland ant, HEO, Br, OL	100
13	Brookstock			3	48.06	2023-05-10	0	0	0	0	3	0	3	0	0	9.08182	1.25	19.0286	0.8	0	#DIV/0!	0		0		0		0		0		0		0		66.6	1.5	0		33.3	1	0		0		0	0	Epider, Estomg, Gland ant, HEO, Br, OL	66.6
14	Brookstock			5	40.25	2023-05-17	3	0	0	3	2	0	2	0	0	3.63636	1.5	14.2857	0.5	5	2	0		0		0		0		40	1.5	0		0		0		0		0		0		60	1.2	0	0	0	0
15	Brookstock			2	29.85	2023-05-25	0	0	0	0	2	0	2	0	0	4.54545	1	0	0	0	#DIV/0!	0		0		0		0		0		0		50	1	0		0		0		0		100	1.5	0	0	0	0
16	Brookstock			3	24.06	2023-05-25	1	0	0	1	2	0	2	0	0	12.1091	1.5	9.51429	0.25	41.65	1.25	0		0		33.3	1	33.3	1	33.3	3	0		0		0		33.3	1	0		0		66.6	1.5	0	0	0	0
17	Brookstock			5	28.46	2023-06-06	1	0	1	0	4	0	4	0	0	5.45455	1	8.57143	0.25	20	1.25	0		0		20	1	20	1	20	1	0		0		0		0		0		0		80	2.5	0	0	0	0
18	Brookstock			5	31.64	2023-06-15	2	0	1	1	3	0	3	0	0	3.63636	1	14.2857	0.375	45	1.16667	0		0		0		0		0		0		20	1	0		20	1	0		0		60	1.5	0	0	0	0
19	Brookstock			5	28.26	2023-06-15	2	0	2	0	3	0	3	0	0	10.9091	1.3	11.4286	0.5	45	1.25	0		20	2	20	1	20	1	40	1.5	20	1	0		0		0		0		0		40	1	0	0	0	0
20	Brookstock			2	44.75	2023-06-21	2	0	2	0	0	0	0	0	0	15.1455	1	14.2857	0.5	0	0	0		0		0		33.3	1	33.3	1	0		100	1	0		0		0		0		100	2	0	0	0	0
21	Brookstock			3	50.1	2023-06-21	0	0	0	0	3	0	1	2	0	24.2182	1.1	14.2857	0	0	0	0		0		66.6	1	33.3	1	66.6	1	0		0		0		66.6	1.5	33.3	1	0		66.6	1.5	0	0	0	0
22	Brookstock			5	29.6	2023-06-21	0	0	0	0	5	0	5	0	0	16.3636	2	8.57143	0.375	15	1	20	1	40	1.5	40	1	0		40	2.5	20	4	0		0		20	2	0		0		0		0	0	0	0
23	Brookstock			5	29.82	2023-06-21	3	0	3	0	2	0	2	0	0	9.09091	1	2.85714	0.25	30	1.16667	0		20	1	40	1	0		40	1	0		0		0		0		0		0		60	1	0	0	0	0
24	Brookstock			5	26.94	2023-06-22	5	1	4	0	0	0	0	0	0	9.09091	1	17.1429	0.9	30	1	0		0		20	1	0		60	1	20	1	0		0		0		0		0		60	3	0	0	0	0
25	Brookstock			5	28.2	2023-06-22	3	0	2	1	2	0	2	0	0	7.27273	1	5.71429	0.25	20	1	0		0		20	1	0		20	1	0		0		0		20	1	0		20	1	80	2	0	0	0	0
26	Brookstock			5	30.68	2023-06-26	1	0	0	1	4	0	4	0	0	14.5455	1.7	14.2857	0.5	30	1	20	1	40	2	40	1	0		40	1.5	20	3	0		0		0		0		0		60	3	0	0	0	0
27	Brookstock			5	30.12	2023-06-28	2	2	0	0	3	3	0	0	0	0	#DIV/0!	2.85714	0.25	30	1.16667	0		0		0		0		0		0		0		0		0		0		0		0		0	0	0	0
28	Brookstock			5	39.72	2023-06-28	3	1	2	0	2	0	2	0	0	14.5455	1.5	2.85714	0.25	45	1.25	0		40	1.5	40	1.5	20	2	40	1.5	0		0		0		20	1	0		0		60	1.5	0	0	0	0
29	Brookstock			5	26.02	2023-06-29	3	0	0	3	2	0	2	0	0	0	#DIV/0!	5.71429	0.25	25	1.25	0		0		0		0		0		0		0		0		0		0		0		80	2	0	0	0	0
30	Brookstock			1	48.85	2023-07-03	1	0	0	1	0	0	0	0	0	0	#DIV/0!	14.2857	0.25	0	#DIV/0!	0		0		0		0		0		0		0		0		0		0		0		100	1	0	0	0	0
31	Brookstock			2	35.6	2023-07-03	0	0	0	0	2	0	2	0	0	0	#DIV/0!	14.2857	0.25	0	#DIV/0!	0		0		0		0		0		0		0		0		0		0		0		50	3	0	0	0	0
32	Brookstock			2	46.2	2023-07-03	0	0	0	0	2	0	2	0	0	9.09091	1	7.14286	0.25	0	#DIV/0!	0		0		0		0		0		0		0		0		50	1	50	1	0		100	1	0	0	0	0
33	Brookstock			3	30	2023-07-07	0	0	0	0	3	0	3	0	0	27.2636	2.625	14.2857	0.375	16.65	1	100	3.5	33.3	2	66.6	2	0		100	3	0		0		0		0		0		0		0		0	0	0	0
34	Brookstock			5	27.4	2023-07-11	4	0	4	0	1	0	1	0	0	9.09091	1.125	5.71429	0.8	0	#DIV/0!	0		0		0		0		0		20	1	20	1	0		40	1.5	20	1	0		80	2	0	0	Epi, TC estomg, gland ant, HEO, Br	20
35	Brookstock			5	27.86	2023-07-11	2	0	2	0	3	0	3	0	0	16.3636	1.71429	2.85714	0.25	20	2	0		20	2	20	2	20	1	40	1.5	20	1	40	1.5	20	3	0		0		0		80	1.5	0	0	0	0
36	Brookstock			5	29.2	2023-07-11	4	0	4	0	1	0	1	0	0	10.9091	1.5	8.57143	0.25	30	2.25	0		0		20	1	0		20	1	0		60	1	20	3	0		0		0		60	2	0	0	0	0
37	Brookstock			3	38	2023-07-12	2	0	0	2	1	0	1	0	0	9.08182	1	9.51429	0.5	33.3	1.16667	0		0		33.3	1	0		66.6	1	0		0		0		0		0		0		66.6	2	0	0	0	0
38	Brookstock			5	33.62	2023-07-26	3	0	3	0	2	0	2	0	0	0	#DIV/0!	5.71429	0.25	20	1.5	0		0		0		0		0		0		0		0		0		0		0		0		0	0	0	0
39	Brookstock			4	34.65	2023-07-28	1	0	0	1	3	0	3	0	0	2.27273	1	10.7143	0.25	25	1	0		0		0		0		0		0		0		25	1	0		0		0		25	1	0	0	0	0
40	Brookstock			3	34.8	2023-07-28	1	0	1	0	2	0	2	0	0	15.1364	1	14.2714	0.8	16.65	1	0		33.3	1	66.6	1	0		66.6	1	0		0		0		0		0		0		33.3	1	0	0	0	0
41	Brookstock			5	36.34	2023-08-18	2	0	1	1	3	0	3	0	0	18.1818	1.08333	8.57143	0.25	30	1.25	0		0		20	1	40	1	60	1.5	20	1	0		0		40	1	20	1	0		40	2	0	0	0	0
42	Brookstock			5	30	2023-08-18	3	0	3	0	2	0	2	0	0	14.5455	1.16667	11.4286	0.375	40	2	0		0		0		20	1	20	1	20	2	40	1	0		20	1	40	1	0		40	1	0	0	0	0
43	Brookstock			3	31.9	2023-08-23	2	0	0	2	1	0	1	0	0	21.1909	2	4.75714	0.25	16.65	1	0		66.6	2	66.6	1.5	33.3	2	66.6	2.5	0		0		0		0		0		0		0		0	0	0	0
44	Brookstock			3	35.06	2023-08-23	3	0	3	0	0	0	0	0	0	6.05455	1	4.75714	0.25	41.65	1.16667	0		0		0		33.3	1	33.3	1	0		0		0		0		0		0		66.6	1	0	0	0	0
45	Brookstock			3	34.16	2023-08-23	1	0	0	1	2	0	2	0	0	21.2	1	19.0429	0.8	33.325	1.75	0		66.6	1	66.6	1	0		100	1	0		0		0		0		0		0		66.6	2	0	0	0	0
46	Brookstock			5	20.78	2023-09-13	1	0	1	0	4	0	4	0	0	16.3636	1.2	22.8571	1.08333	25	1.25	40	1	20	1	20	1	0		80	2	0		0		0		20	1	0		0		80	1	0	0	Epi, TC estomg, gland ant, HEO, Br	20
47	Brookstock			5	30.44	2023-08-21	1	0	1	0	4	0	4	0	0	3.63636	0.666667	8.57143	0.5	0	#DIV/0!	0		0		20	1	0		20	1	0	0	0		0		0		0		0		0		0	0	0	0
48	Brookstock			3	34.7	2023-09-14	1	0	0	1	2	0	2	0	0	9.08182	1	14.2714	0.4	8.325	1	0		0		33.3	1	0		33.3	1	33.3	1	0		0		0		0		0		66.6	1	0	0	0	0
49	Brookstock			3	35.1	2023-09-14	2	0	2	0	1	0	1	0	0	15.1364	1.66667	14.2857	0.25	8.325	1	0		0		0		0		0		33.3	1	0		0		66.6	1.5	66.6	2.5	0		66.6	1.5	0	0	0	0
	Wild
																						Hepatopancreas										Enteritis		Melanización/Formación nódulos				Exoesqueleto		Musculo				LO		Heo		Virus
							Sexo de los especimenes analizados									Infection		Virus		Parasites		Cell sloughing		Hemocytic tubules		Melanized tubules		Necrotic tubules		Atrofied/Destruction		Abdomen		Inst Posterior		Glándula antenal		Melanización		Abdomen		Ceca Posterior		Organo Linfoide		Nódulos/Picnosis		WSSV
N°	Category	Sex	Pond	Analyzed shrimp	Weight	Fijation date	Machos	Estadio Gonadal			Hembras	Estadio Gonadal			IND	%	gr	%	gr	%	gr	%	Grade	%	Grade	%	Grade	%	Grade	%	Grade	%	Grade	%	Grade	%	Grade	%	Grade	%	Grade	%	Grade	%	Grade	%	Grade	Organ	%
								INM	MADN	MAD		INM	MADN	MAD
1	Wild vannamei	Female		6	33.56	2023-03-20	0	0	0	0	6	0	2	4	0	8	1.5	11.7143	0.5	38.8667	0.666667	0		16	1	16	1	0		16	3	0		0		0		16	1			0		100	2.5	0	0	0	0
2	Wild vannamei	Male		4	36.42	2023-03-20	4	0	0	4	0	0	0	0	0	25	1	14.2857	0.857143	50	0.833333	25	1	25	1	25	1	25	1	50	1	25	1	0		0		25	1	0		0		75	2	0	0	0	0
3	Wild sytilirostris	Female		5	41.72	2023-03-20	0	0	0	0	5	0	5	0	0	5	1	8.57143	0.142857	40	1.16667	0		0		0		0		0		20	1	0		0		20	1	0		0		20	1	0	0	0	0
4	Wild sytilirostris	Male		3	37.96	2023-03-20	3	0	2	1	0	0	0	0	0	24.975	1.125	9.51429	0.214286	44.4333	0.833333	33.3	1	0		0		0		66.6	1	33.3	1	0		0		66.6	1.5	33.3	1	0		33.3	1	0	0	0	0
[truncated: 31 more columns]

## Sheet: Region 3 Histo
RESUMEN HISTOLOGÍA: SFF 2022 -223
	Larvae
													Hepatopancreas										Enteritis		Melanización/Formación nódulos				Exoesqueleto		Musculo				LO		Heo		Virus
							Infection		Virus		Parasites		Cell sloughing		Hemocytic tubules		Melanized tubules		Necrotic tubules		Atrofied/Destruction		Abdomen		Inst Posterior		Glándula antenal		Melanización		Abdomen		Ceca Posterior		Organo Linfoide		Nódulos/Picnosis		WSSV			DIV			YHV			IHHNV
N°	Category	Shrimp Farm	Pond	Analyzed shrimp	Postlarvae stage	Fijation date	%	Gr	%	Gr	%	Gr	%	Grade	%	Grade	%	Grade	%	Grade	%	Grade	%	Grade	%	Grado	%	Grado	%	Grade	%	Grade	%	Grade	%	Grade	%	Grade	Organ	%	Grade	Organ	%	Grade	Organ	%	Grade	Organ	%
1	Larvae		M1-2	50		2023-05-08	0	0	0	0	0	0	0	0	0	0	0	0	0	0	0	0	0	0	0	0	0	0	0	0	0	0	0	0	0	0	0	0	0	0	0	0	0	0	0	0	0	0	0
2	Larvae		M1-2	50		2023-06-10	0	0	0.475714	0.142857	0	0	0	0	0	0	0	0	0	0	0	0	0	0	0	0	0	0	0	0	0	0	0	0	0	0	0	0	0	0	0	0	0	0	0	0	0	0	0
3	Larvae		M1-2	50		2023-06-10	0	0	5.71429	0.142857	0	0	0	0	0	0	0	0	0	0	0	0	0	0	0	0	0	0	0	0	0	0	0	0	0	0	0	0	0	0	0	0	0	0	0	0	0	0	0
				150
	Juvenile
	Adult
																						Hepatopancreas										Enteritis		Melanización/Formación nódulos				Exoesqueleto		Musculo				LO		Heo		Virus
							Sexo de los especimenes analizados									Infection		Virus		Parasites		Cell sloughing		Hemocytic tubules		Melanized tubules		Necrotic tubules		Atrofied/Destruction		Abdomen		Inst Posterior		Glándula antenal		Melanización		Abdomen		Ceca Posterior		Organo Linfoide		Nódulos/Picnosis		WSSV
N°	Category	Shrimp Farm	Pond	Analyzed shrimp	Weight	Fijation date	Machos	Estadio Gonadal			Hembras	Estadio Gonadal			IND	%	gr	%	gr	%	gr	%	Grade	%	Grade	%	Grade	%	Grade	%	Grade	%	Grade	%	Grado	%	Grado	%	Grade	%	Grade	%	Grade	%	Grade	%	Grade	Organ	%
								INM	MADN	MAD		INM	MADN	MAD
1	Adult			3	14.5	2023-03-23	2	2	0	0	1	0	1	0	0	0	0	14.2857	0.257143	16.65	1	0		0		0		0		0		0	0	0	0	0	0	0	0	0	0	0	0	33.3	1	0	0	0	0
2	Adult			3	12.83	2023-03-23	1	1	0	0	2	2	0	0	0	6.05455	0.5	9.51429	0.214286	8.325	1	33.3	1	0		0		0		33.3	3	0	0	0	0	0	0	0	0	0	0	0	0	0		0	0	0	0
3	Adult			3	18.1	2023-03-23	1	1	0	0	2	1	1	0	0	0	0	4.75714	0.142857	16.65	1	0		0		0		0		0		0	0	0	0	0	0	0	0	0	0	0	0	0		0	0	0	0
4	Adult			3	10.6	2023-03-23	0	0	0	0	3	3	0	0	0	0	0	0	0	24.975	1.25	0		0		0		0		0		0	0	0	0	0	0	0	0	0	0	0	0	0		0	0	0	0
5	Adult			3	6.9	2023-03-23	3	3	0	0	0	0	0	0	0	6.05455	0.25	14.2857	0.142857	33.325	1.25	0		0		0		33.3	1	33.3	1	0	0	0	0	0	0	0	0	0	0	0	0	0		0	0	0	0
6	Adult			3	19.8	2023-03-23	1	0	1	0	2	0	2	0	0	9.08182	0.444444	4.75714	0.142857	0	0	0		33.3	1	33.3	1	0		33.3	2	0	0	0	0	0	0	0	0	0	0	0	0	0		0	0	0	0
7	Adult			3	18.36	2023-03-23	3	2	1	0	0	0	0	0	0	12.1091	0.5	4.75714	0.142857	33.325	0.833333	0		33.3	1	33.3	1	33.3	1	33.3	2	0	0	0	0	0	0	0	0	0	0	0	0	0		0	0	0	0
8	Adult			3	14	2023-03-23	0	0	0	0	3	3	0	0	0	0	0	0	0	16.65	0.666667	0		0		0		0		0		0	0	0	0	0	0	0	0	0	0	0	0	0		0	0	0	0
	Brookstock
																						Hepatopancreas										Enteritis		Melanización/Formación nódulos				Exoesqueleto		Musculo				LO		Heo		Virus
							Sexo de los especimenes analizados									Infection		Virus		Parasites		Cell sloughing		Hemocytic tubules		Melanized tubules		Necrotic tubules		Atrofied/Destruction		Abdomen		Inst Posterior		Glándula antenal		Melanización		Abdomen		Ceca Posterior		Organo Linfoide		Nódulos/Picnosis		WSSV
N°	Category	Shrimp Farm	Pond	Analyzed shrimp	Weight	Fijation date	Machos	Estadio Gonadal			Hembras	Estadio Gonadal			IND	%	Gr	%	Gr	%	Gr	%	Grade	%	Grade	%	Grade	%	Grade	%	Grade	%	Grade	%	Grado	%	Grado	%	Grade	%	Grade	%	Grade	%	Grade	%	Grade	Organ	%
								INM	MADN	MAD		INM	MADN	MAD
1	Brookstock			10	50.55	2023-06-09	4	0	0	4	6	0	3	3	0	43.6364	1.31818	17.1429	0.714286	2.5	0.25	10	1	60	2	90	2	40	1	90	3	0	0	0	0	0	0	100	3	90	2.5	0	0	10	1	0	0	0	0
	Monodon
																						Hepatopancreas										Enteritis		Melanización/Formación nódulos				Exoesqueleto		Musculo				LO		Heo		Virus
							Sexo de los especimenes analizados									Infection		Virus		Parasites		Cell sloughing		Hemocytic tubules		Melanized tubules		Necrotic tubules		Atrofied/Destruction		Abdomen		Inst Posterior		Glándula antenal		Melanización		Abdomen		Ceca Posterior		Organo Linfoide		Nódulos/Picnosis		WSSV
N°	Category	Shrimp Farm	Pond	Analyzed shrimp	Weight	Fijation date	Machos	Estadio Gonadal			Hembras	Estadio Gonadal			IND	%	Gr	%	Gr	%	Gr	%	Grade	%	Grade	%	Grade	%	Grade	%	Grade	%	Grade	%	Grado	%	Grado	%	Grade	%	Grade	%	Grade	%	Grade	%	Grade	Organ	%
								INM	MADN	MAD		INM	MADN	MAD
1	Monodon		M2	5	66.88	2023-09-22	1	0	0	1	4	0	4	0	0	3.63636	0.181818	8.57143	0.142857	0	0	0	0	0	0	20	1	0	0	20	1	0	0	0	0	0	0	0	0	0	0	0	0	0	0	0	0	0	0
[truncated: 31 more columns]

## Sheet: Region 4 HISTO
RESUMEN HISTOLOGÍA: SFF 2022 -223
	Larvae
																						Hepatopancreas										Enteritis		Melanización/Formación nódulos				Exoesqueleto		Musculo				LO		Heo		Virus
							Sexo de los especimenes analizados									Infection		Virus		Parasites		Cell sloughing		Hemocytic tubules		Melanized tubules		Necrotic tubules		Atrofied/Destruction		Abdomen		Inst Posterior		Glándula antenal		Melanización		Abdomen		Ceca Posterior		Organo Linfoide		Nódulos/Picnosis		WSSV
N°	Category	Shrimp Farm	Pond	Analyzed shrimp	Weight	Fijation date	Machos	Estadio Gonadal			Hembras	Estadio Gonadal			IND	%	gr	%	gr	%	gr	%	Grade	%	Grade	%	Grade	%	Grade	%	Grade	%	Grade	%	Grado	%	Grado	%	Grade	%	Grade	%	Grade	%	Grade	%	Grade	Organ	%
								INM	MADN	MAD		INM	MADN	MAD
1	Larvae			50	Postlarvae stage	2023-05-22										1.36364	0	1.42857	0.166667	0	0	0		0		0		0	0	0		0	0	0	0	0	0	15	0	0	0	0	0	0	0	0	0	0	0
2	Larvae			50	Postlarvae stage	2023-05-22										0	0	2.37143	0.166667	0	0	0		0		0		0	0	0		0	0	0	0	0	0	0	0	0	0	0	0	0	0	0	0	0	0
3	Larvae			50	Postlarvae stage	2023-05-22										0	0	3.57143	0.166667	0	0	0		0		0		0	0	0		0	0	0	0	0	0	0	0	0	0	0	0	0	0	0	0	0	0
4	Larvae			50	Postlarvae stage	2023-05-22										0.909091	1.45455	0.535714	0.285714	0	0	2.5	4	2.5	4	2.5	4	0	0	2.5	4	0	0	0	0	0	0	0	0	0	0	0	0	0	0	0	0	0	0
5	Larvae			50	Postlarvae stage	2023-05-22										3.18182	1.27273	1.42857	0.166667	0	0	12.5	4	5	3	5	3	0	0	12.5	4	0	0	0	0	0	0	0	0	0	0	0	0	0	0	0	0	0	0
6	Larvae			50	Postlarvae stage	2023-05-22										0	0	0.285714	0.166667	0	0	0		0		0		0	0	0		0	0	0	0	0	0	0	0	0	0	0	0	0	0	0	0	0	0
7	Larvae			30	Postlarvae stage	2023-05-22										0	0	0	0	0	0	0		0		0		0	0	0		0	0	0	0	0	0	0	0	0	0	0	0	0	0	0	0	0	0
							Sexo de los especimenes analizados									Infection		Virus		Parasites		Cell sloughing		Hemocytic tubules		Melanized tubules		Necrotic tubules		Atrofied/Destruction		Abdomen		Inst Posterior		Glándula antenal		Melanización		Abdomen		Ceca Posterior		Organo Linfoide		Nódulos/Picnosis		WSSV
N°	Category	Sex	Pond	Analyzed shrimp	Weight	Fijation date	Machos	Estadio Gonadal			Hembras	Estadio Gonadal			IND	%	gr	%	gr	%	gr	%	Grade	%	Grade	%	Grade	%	Grade	%	Grade	%	Grade	%	Grade	%	Grade	%	Grade	%	Grade	%	Grade	%	Grade	%	Grade	Organ	%
								INM	MADN	MAD		INM	MADN	MAD
1	Adult			6	15.85	2023-07-20	4	2	2	0	2	0	2	0	0	28.7636	1.66667	21.4286	0.785714	12.5	0.375	16.6	2	50	2.5	0		16.6	1	83.3	3	50	1.5	0		0	0	66.6	3	33.3	2	0	0	0	0	0	0	0	0
2	Adult			5	14.28	2023-07-20	2	0	2	0	3	1	2	0	0	27.2727	1.4375	14.2857	0.416667	25	0.5	20	1	20	1	0		0		100	2.5	20	3	0		0	0	100	2	40	2	0	0	0	0	0	0	0	0
3	Adult			5	10.04	2023-07-20	2	1	1	0	3	2	1	0	0	30.9091	1.15	20	0.428571	0	0	20	1	40	1.5	20	1	20	1	60	2.5	0		20	1	0	0	100	2.5	60	1	0	0	0	0	0	0	0	0
4	Juvenile			5	6.46	2023-07-20	1	1	0	0	4	4	0	0	0	16.3636	0.75	20	0.642857	0	0	60	1	20	1	0		0		80	1.5	0		20	1	0	0	0		0		0	0	0	0	0	0	0	0
5	Juvenile			6	7.02	2023-07-20	3	3	0	0	3	3	0	0	0	9.08182	0.9	16.6571	0.5	0	0	0		33.3	1.5	16.6	2	0		50	1	0		0		0	0	0		0		0	0	0	0	0	0	0	0
	Brookstock
																						Hepatopancreas										Enteritis		Melanización/Formación nódulos				Exoesqueleto		Musculo				LO		Heo		Virus
N°							Sexo de los especimenes analizados									Infection		Virus		Parasites		Cell sloughing		Hemocytic tubules		Melanized tubules		Necrotic tubules		Atrofied/Destruction		Abdomen		Inst Posterior		Glándula antenal		Melanización		Abdomen		Ceca Posterior		Organo Linfoide		Nódulos/Picnosis		WSSV
	Category	Shrimp Farm	Pond	Analyzed shrimp	Weight	Fijation date	Machos	Estadio Gonadal			Hembras	Estadio Gonadal			IND	%	Gr	%	Gr	%	Gr	%	Grade	%	Grade	%	Grade	%	Grade	%	Grade	%	Grade	%	Grado	%	Grado	%	Grade	%	Grade	%	Grade	%	Grade	%	Grade	Organ	%
1								INM	MADN	MAD		INM	MADN	MAD
	Brookstock			2	66		2	0	0	2	0	0	0	0	0	27.2727	0.454545	7.14286	0.285714	0	0	0	0	50	1	50	1	50	1	100	1	0	0	0	0	0	0	50	1	0	0	0	0	50	1	0	0	0	0
[truncated: 31 more columns]
